# Supplementary material for: A review of the genus Gaurenoglaea Ronkay, Ronkay, Gyulai & Hacker, 2010 (Lepidoptera, Noctuidae) with description of a new species from Xizang Autonomous Region, China
Source: Biodivers Data J. 2024 Dec 2;12:e141076. doi: 10.3897/BDJ.12.e141076 (PMC11629086; doi:10.3897/BDJ.12.e141076)
Supplement: XML Treatment for Gaurenoglaea [file BDJ.12.e141076-treatment1.xml]

<!DOCTYPE tp:taxon-treatment
  PUBLIC "-//TaxonX//DTD Taxonomic Treatment Publishing DTD v0 20100105//EN" "tax-treatment-NSO.dtd">
<tp:taxon-treatment xmlns:tp="http://www.plazi.org/taxpub"><tp:treatment-meta><mixed-citation publication-type="journal"><person-group><name><surname>Guo</surname><given-names>Liang</given-names></name><name><surname>Yan</surname><given-names>Qian</given-names></name><name><surname>Wang</surname><given-names>Min</given-names></name><name><surname>Da</surname><given-names>Wa</given-names></name></person-group><article-title>A review of the genus <italic><tp:taxon-name><tp:taxon-name-part taxon-name-part-type="genus" reg="Gaurenoglaea">Gaurenoglaea</tp:taxon-name-part></tp:taxon-name></italic> Ronkay, Ronkay, Gyulai &amp; Hacker, 2010 (<tp:taxon-name><tp:taxon-name-part taxon-name-part-type="order">Lepidoptera</tp:taxon-name-part></tp:taxon-name>, <tp:taxon-name><tp:taxon-name-part taxon-name-part-type="family">Noctuidae</tp:taxon-name-part></tp:taxon-name>) with description of a new species from Xizang Autonomous Region, China</article-title><source>Biodivers Data J</source><day>02</day><month>12</month><year>2024</year><volume>12</volume><pub-id pub-id-type="doi">10.3897/BDJ.12.e141076</pub-id></mixed-citation></tp:treatment-meta><tp:nomenclature><tp:taxon-name>
            <object-id xmlns:xlink="http://www.w3.org/1999/xlink" content-type="arpha" xlink:type="simple">B4E0E9E9-26FC-5CB7-9664-56B6D2E39267</object-id>
            <tp:taxon-name-part taxon-name-part-type="genus">Gaurenoglaea</tp:taxon-name-part>
          </tp:taxon-name><tp:taxon-authority>Ronkay, Ronkay, Gyulai &amp; Hacker, 2010</tp:taxon-authority><tp:nomenclature-citation-list><tp:nomenclature-citation><tp:taxon-name>
                <tp:taxon-name-part taxon-name-part-type="genus">Gaurenoglaea</tp:taxon-name-part>
                <tp:taxon-name-part taxon-name-part-type="species">misconspicua</tp:taxon-name-part>
              </tp:taxon-name><comment> Ronkay, Ronkay, Gyulai &amp; Hacker, 2010<xref ref-type="bibr" rid="B12203059">Ronkay et al. 2010b</xref>: p. 280; fig. 65; pl. 53, fig. 2. </comment></tp:nomenclature-citation></tp:nomenclature-citation-list></tp:nomenclature><tp:treatment-sec sec-type="Diagnosis"><title>Diagnosis</title><p>The external appearance of the species in this genus is distinctive within the tribe <tp:taxon-name><tp:taxon-name-part taxon-name-part-type="tribe">Xylenini</tp:taxon-name-part></tp:taxon-name> (Figs <xref ref-type="fig" rid="F12208872">1</xref>, <xref ref-type="fig" rid="F12208919">2</xref>, <xref ref-type="fig" rid="F12208900">3</xref>). The ground colour of their forewings is dark brown, with numerous large and small ochreous patches distributed, which makes them most similar to <italic><tp:taxon-name><tp:taxon-name-part taxon-name-part-type="genus" reg="Houlberthosia">Houlberthosia</tp:taxon-name-part><tp:taxon-name-part taxon-name-part-type="species" reg="ornatissima">ornatissima</tp:taxon-name-part></tp:taxon-name></italic>. However, their wingspan is relatively small, the compound eyes are uncovered and their tegulae are dark brown, lacking an ochreous-white colouration. The colour of their abdomens is also distinct. Moreover, the patches on the forewing of <italic><tp:taxon-name><tp:taxon-name-part taxon-name-part-type="genus" reg="Gaurenoglaea">Gaurenoglaea</tp:taxon-name-part></tp:taxon-name></italic> species are more ochreous and the hind-wings are brown rather than a glossy milky ochreous colour. Regarding male genitalia (Fig. <xref ref-type="fig" rid="F12208921">4</xref>), all three known species of this genus display remarkably similar characteristics: the weak tegumen with well-developed penicular lobes, the large, ribbed-folded clavus and especially the well-developed falcate cucullus and long, arc-shaped harpe, which render them similar to those of <italic><tp:taxon-name><tp:taxon-name-part taxon-name-part-type="genus" reg="Hemiglaea">Hemiglaea</tp:taxon-name-part><tp:taxon-name-part taxon-name-part-type="species" reg="costalis">costalis</tp:taxon-name-part></tp:taxon-name></italic> (Butler, 1789) (Fig. <xref ref-type="fig" rid="F12206042">6</xref>) and <italic><tp:taxon-name><tp:taxon-name-part taxon-name-part-type="genus" reg="Hemiglaea">Hemiglaea</tp:taxon-name-part><tp:taxon-name-part taxon-name-part-type="species" reg="jumla">jumla</tp:taxon-name-part></tp:taxon-name></italic> Hreblay &amp; Ronkay, 1999. However, the juxta of <italic><tp:taxon-name><tp:taxon-name-part taxon-name-part-type="genus" reg="Gaurenoglaea">Gaurenoglaea</tp:taxon-name-part></tp:taxon-name></italic> species is narrower and the aedeagus shows significant differences. Their aedeagus shows a well-developed ventral carinal bar and ventro-lateral carinal bar (the ventro-lateral carinal bar is reduced in <italic><tp:taxon-name><tp:taxon-name-part taxon-name-part-type="genus" reg="Gaurenoglaea">G.</tp:taxon-name-part><tp:taxon-name-part taxon-name-part-type="species" reg="medogensis">medogensis</tp:taxon-name-part></tp:taxon-name></italic> sp. nov.) and the vesica has nail-shaped or long-spiny terminal cornuti. Based on <italic><tp:taxon-name><tp:taxon-name-part taxon-name-part-type="genus" reg="Gaurenoglaea">G.</tp:taxon-name-part><tp:taxon-name-part taxon-name-part-type="species" reg="alternata">alternata</tp:taxon-name-part></tp:taxon-name></italic> (Fig. <xref ref-type="fig" rid="F12206589">5</xref>), the most prominent feature of the female genitalia is the drop-shaped and membranous corpus bursae as well as the double sclerotised process that extends into the basal portion of the appendix bursae.</p></tp:treatment-sec><tp:treatment-sec sec-type="Distribution"><title>Distribution</title><p>Species of this genus are known from Vietnam (Lao Cai) and south-western China (Sichuan and south-eastern Xizang Autonomous Region) (Fig. <xref ref-type="fig" rid="F12203222">7</xref>).</p></tp:treatment-sec><tp:treatment-sec sec-type="Biology"><title>Biology</title><p>The species of this genus are adapted to be active from autumn to winter (from early October to early February) in mountainous areas of medium to high altitudes (2100-2800 m).</p></tp:treatment-sec><tp:treatment-sec sec-type="Species content of Gaurenoglaea"><title>Species content of <italic><tp:taxon-name><tp:taxon-name-part taxon-name-part-type="genus" reg="Gaurenoglaea">Gaurenoglaea</tp:taxon-name-part></tp:taxon-name></italic></title><p><italic><tp:taxon-name><tp:taxon-name-part taxon-name-part-type="genus" reg="Gaurenoglaea">G.</tp:taxon-name-part><tp:taxon-name-part taxon-name-part-type="species" reg="misconspicua">misconspicua</tp:taxon-name-part></tp:taxon-name></italic> Ronkay, Ronkay, Gyulai &amp; Hacker, 2010</p><p><italic><tp:taxon-name><tp:taxon-name-part taxon-name-part-type="genus" reg="Gaurenoglaea">G.</tp:taxon-name-part><tp:taxon-name-part taxon-name-part-type="species" reg="alternata">alternata</tp:taxon-name-part></tp:taxon-name></italic> Ronkay, Ronkay, Gyulai &amp; Hacker, 2010</p><p><italic><tp:taxon-name><tp:taxon-name-part taxon-name-part-type="genus" reg="Gaurenoglaea">G.</tp:taxon-name-part><tp:taxon-name-part taxon-name-part-type="species" reg="medogensis">medogensis</tp:taxon-name-part></tp:taxon-name></italic> <bold>sp. nov.</bold></p></tp:treatment-sec><tp:treatment-sec><!--Section generated to contain objects referenced in tp:taxon-treatment.--><fig-group id="F12208872" position="float" orientation="portrait"><caption><p>Adults of <italic><tp:taxon-name><tp:taxon-name-part taxon-name-part-type="genus" reg="Gaurenoglaea">Gaurenoglaea</tp:taxon-name-part><tp:taxon-name-part taxon-name-part-type="species" reg="medogensis">medogensis</tp:taxon-name-part></tp:taxon-name></italic> sp. nov., scale bar = 10 mm:</p></caption><fig id="F12208877" position="float" orientation="portrait"><object-id xmlns:xlink="http://www.w3.org/1999/xlink" content-type="arpha" xlink:type="simple">3F977912-18AC-5A79-AABC-57CCA1AA794F</object-id><object-id xmlns:xlink="http://www.w3.org/1999/xlink" content-type="doi" xlink:type="simple">10.3897/BDJ.12.e141076.figure1a</object-id><label>Figure 1a.</label><caption><p>male, holotype, Xizang Autonomous Region, China (coll. SCAU);</p></caption><graphic xmlns:xlink="http://www.w3.org/1999/xlink" xlink:href="bdj-12-e141076-g001_a.jpg" xlink:type="simple" position="float" orientation="portrait" id="oo_1165825.jpg"><uri content-type="original_file" xlink:type="simple">https://binary.pensoft.net/fig/1165825</uri></graphic></fig><fig id="F12208878" position="float" orientation="portrait"><object-id xmlns:xlink="http://www.w3.org/1999/xlink" content-type="arpha" xlink:type="simple">6BC0F987-66FA-5FFD-8E21-AB56AD3B3B8F</object-id><object-id xmlns:xlink="http://www.w3.org/1999/xlink" content-type="doi" xlink:type="simple">10.3897/BDJ.12.e141076.figure1b</object-id><label>Figure 1b.</label><caption><p>male, paratype, Xizang Autonomous Region, China (coll. SCAU);</p></caption><graphic xmlns:xlink="http://www.w3.org/1999/xlink" xlink:href="bdj-12-e141076-g001_b.jpg" xlink:type="simple" position="float" orientation="portrait" id="oo_1165826.jpg"><uri content-type="original_file" xlink:type="simple">https://binary.pensoft.net/fig/1165826</uri></graphic></fig><fig id="F12208879" position="float" orientation="portrait"><object-id xmlns:xlink="http://www.w3.org/1999/xlink" content-type="arpha" xlink:type="simple">45B7283F-9EC2-5546-96CB-3726E46A48F3</object-id><object-id xmlns:xlink="http://www.w3.org/1999/xlink" content-type="doi" xlink:type="simple">10.3897/BDJ.12.e141076.figure1c</object-id><label>Figure 1c.</label><caption><p>ditto.</p></caption><graphic xmlns:xlink="http://www.w3.org/1999/xlink" xlink:href="bdj-12-e141076-g001_c.jpg" xlink:type="simple" position="float" orientation="portrait" id="oo_1165827.jpg"><uri content-type="original_file" xlink:type="simple">https://binary.pensoft.net/fig/1165827</uri></graphic></fig></fig-group><fig id="F12208919" position="float" orientation="portrait"><object-id xmlns:xlink="http://www.w3.org/1999/xlink" content-type="arpha" xlink:type="simple">293ECF17-5EC7-5255-9BC9-33F432FBD291</object-id><object-id xmlns:xlink="http://www.w3.org/1999/xlink" content-type="doi" xlink:type="simple">10.3897/BDJ.12.e141076.figure2</object-id><label>Figure 2.</label><caption><p>Adults and labels of <italic><tp:taxon-name><tp:taxon-name-part taxon-name-part-type="genus" reg="Gaurenoglaea">Gaurenoglaea</tp:taxon-name-part><tp:taxon-name-part taxon-name-part-type="species" reg="misconspicua">misconspicua</tp:taxon-name-part></tp:taxon-name></italic>, male, holotype, Lao Cai, Vietnam (coll. GRB).</p></caption><graphic xmlns:xlink="http://www.w3.org/1999/xlink" xlink:href="bdj-12-e141076-g002.jpg" position="float" id="oo_1165842.jpg" orientation="portrait" xlink:type="simple"><uri content-type="original_file" xlink:type="simple">https://binary.pensoft.net/fig/1165842</uri></graphic></fig><fig-group id="F12208900" position="float" orientation="portrait"><caption><p>Adults of <italic><tp:taxon-name><tp:taxon-name-part taxon-name-part-type="genus" reg="Gaurenoglaea">Gaurenoglaea</tp:taxon-name-part><tp:taxon-name-part taxon-name-part-type="species" reg="alternata">alternata</tp:taxon-name-part></tp:taxon-name></italic>:</p></caption><fig id="F12208905" position="float" orientation="portrait"><object-id xmlns:xlink="http://www.w3.org/1999/xlink" content-type="arpha" xlink:type="simple">22484C1E-1DE3-5E08-AB3D-EB6E2D67D264</object-id><object-id xmlns:xlink="http://www.w3.org/1999/xlink" content-type="doi" xlink:type="simple">10.3897/BDJ.12.e141076.figure3a</object-id><label>Figure 3a.</label><caption><p>male, paratype, W. Sichuan, China (coll. HNHM);</p></caption><graphic xmlns:xlink="http://www.w3.org/1999/xlink" xlink:href="bdj-12-e141076-g003_a.jpg" xlink:type="simple" position="float" orientation="portrait" id="oo_1165839.jpg"><uri content-type="original_file" xlink:type="simple">https://binary.pensoft.net/fig/1165839</uri></graphic></fig><fig id="F12208906" position="float" orientation="portrait"><object-id xmlns:xlink="http://www.w3.org/1999/xlink" content-type="arpha" xlink:type="simple">40A80309-B10E-51ED-9FD9-E7154B1B417E</object-id><object-id xmlns:xlink="http://www.w3.org/1999/xlink" content-type="doi" xlink:type="simple">10.3897/BDJ.12.e141076.figure3b</object-id><label>Figure 3b.</label><graphic xmlns:xlink="http://www.w3.org/1999/xlink" xlink:href="bdj-12-e141076-g003_b.jpg" xlink:type="simple" position="float" orientation="portrait" id="oo_1165840.jpg"><uri content-type="original_file" xlink:type="simple">https://binary.pensoft.net/fig/1165840</uri></graphic></fig><fig id="F12208907" position="float" orientation="portrait"><object-id xmlns:xlink="http://www.w3.org/1999/xlink" content-type="arpha" xlink:type="simple">14FE2876-73A1-5DD3-AF4A-2D9DCEA9F7E1</object-id><object-id xmlns:xlink="http://www.w3.org/1999/xlink" content-type="doi" xlink:type="simple">10.3897/BDJ.12.e141076.figure3c</object-id><label>Figure 3c.</label><caption><p>female, paratype, W. Sichuan, China (coll. HNHM).</p></caption><graphic xmlns:xlink="http://www.w3.org/1999/xlink" xlink:href="bdj-12-e141076-g003_c.jpg" xlink:type="simple" position="float" orientation="portrait" id="oo_1165841.jpg"><uri content-type="original_file" xlink:type="simple">https://binary.pensoft.net/fig/1165841</uri></graphic></fig></fig-group><fig-group id="F12208921" position="float" orientation="portrait"><caption><p>Male genitalia of <italic><tp:taxon-name><tp:taxon-name-part taxon-name-part-type="genus" reg="Gaurenoglaea">Gaurenoglaea</tp:taxon-name-part></tp:taxon-name></italic> spp.:</p></caption><fig id="F12208935" position="float" orientation="portrait"><object-id xmlns:xlink="http://www.w3.org/1999/xlink" content-type="arpha" xlink:type="simple">843EB16A-11A5-523F-B64B-899EDF783111</object-id><object-id xmlns:xlink="http://www.w3.org/1999/xlink" content-type="doi" xlink:type="simple">10.3897/BDJ.12.e141076.figure4a</object-id><label>Figure 4a.</label><caption><p><italic><tp:taxon-name><tp:taxon-name-part taxon-name-part-type="genus" reg="Gaurenoglaea">G.</tp:taxon-name-part><tp:taxon-name-part taxon-name-part-type="species" reg="medogensis">medogensis</tp:taxon-name-part></tp:taxon-name></italic> sp. nov., paratype, Xizang Autonomous Region, China (prep. GLMT0180m);</p></caption><graphic xmlns:xlink="http://www.w3.org/1999/xlink" xlink:href="bdj-12-e141076-g004_a.jpg" xlink:type="simple" position="float" orientation="portrait" id="oo_1165848.jpg"><uri content-type="original_file" xlink:type="simple">https://binary.pensoft.net/fig/1165848</uri></graphic></fig><fig id="F12208936" position="float" orientation="portrait"><object-id xmlns:xlink="http://www.w3.org/1999/xlink" content-type="arpha" xlink:type="simple">237F10C3-4F87-5C8A-8A5C-070DFB92158D</object-id><object-id xmlns:xlink="http://www.w3.org/1999/xlink" content-type="doi" xlink:type="simple">10.3897/BDJ.12.e141076.figure4b</object-id><label>Figure 4b.</label><caption><p><italic><tp:taxon-name><tp:taxon-name-part taxon-name-part-type="genus" reg="Gaurenoglaea">G.</tp:taxon-name-part><tp:taxon-name-part taxon-name-part-type="species" reg="medogensis">medogensis</tp:taxon-name-part></tp:taxon-name></italic> sp. nov., paratype, Xizang Autonomous Region, China (prep. GLMT0181m);</p></caption><graphic xmlns:xlink="http://www.w3.org/1999/xlink" xlink:href="bdj-12-e141076-g004_b.jpg" xlink:type="simple" position="float" orientation="portrait" id="oo_1165851.jpg"><uri content-type="original_file" xlink:type="simple">https://binary.pensoft.net/fig/1165851</uri></graphic></fig><fig id="F12208937" position="float" orientation="portrait"><object-id xmlns:xlink="http://www.w3.org/1999/xlink" content-type="arpha" xlink:type="simple">E00E156B-000E-54EF-AD43-9E8CB7963B6B</object-id><object-id xmlns:xlink="http://www.w3.org/1999/xlink" content-type="doi" xlink:type="simple">10.3897/BDJ.12.e141076.figure4c</object-id><label>Figure 4c.</label><caption><p><italic><tp:taxon-name><tp:taxon-name-part taxon-name-part-type="genus" reg="Gaurenoglaea">G.</tp:taxon-name-part><tp:taxon-name-part taxon-name-part-type="species" reg="medogensis">medogensis</tp:taxon-name-part></tp:taxon-name></italic> sp. nov., paratype, Xizang Autonomous Region, China (prep. GLMT0183m);</p></caption><graphic xmlns:xlink="http://www.w3.org/1999/xlink" xlink:href="bdj-12-e141076-g004_c.jpg" xlink:type="simple" position="float" orientation="portrait" id="oo_1165852.jpg"><uri content-type="original_file" xlink:type="simple">https://binary.pensoft.net/fig/1165852</uri></graphic></fig><fig id="F12208938" position="float" orientation="portrait"><object-id xmlns:xlink="http://www.w3.org/1999/xlink" content-type="arpha" xlink:type="simple">02D90493-61C3-5EFA-8607-02EA17781FB4</object-id><object-id xmlns:xlink="http://www.w3.org/1999/xlink" content-type="doi" xlink:type="simple">10.3897/BDJ.12.e141076.figure4d</object-id><label>Figure 4d.</label><caption><p><italic><tp:taxon-name><tp:taxon-name-part taxon-name-part-type="genus" reg="Gaurenoglaea">G.</tp:taxon-name-part><tp:taxon-name-part taxon-name-part-type="species" reg="misconspicua">misconspicua</tp:taxon-name-part></tp:taxon-name></italic>, holotype, Lao Cai, Vietnam (slide RL6613m);</p></caption><graphic xmlns:xlink="http://www.w3.org/1999/xlink" xlink:href="bdj-12-e141076-g004_d.jpg" xlink:type="simple" position="float" orientation="portrait" id="oo_1165874.jpg"><uri content-type="original_file" xlink:type="simple">https://binary.pensoft.net/fig/1165874</uri></graphic></fig><fig id="F12208939" position="float" orientation="portrait"><object-id xmlns:xlink="http://www.w3.org/1999/xlink" content-type="arpha" xlink:type="simple">6A69036C-90BA-578B-AC3E-30B90AFC3447</object-id><object-id xmlns:xlink="http://www.w3.org/1999/xlink" content-type="doi" xlink:type="simple">10.3897/BDJ.12.e141076.figure4e</object-id><label>Figure 4e.</label><caption><p><italic><tp:taxon-name><tp:taxon-name-part taxon-name-part-type="genus" reg="Gaurenoglaea">G.</tp:taxon-name-part><tp:taxon-name-part taxon-name-part-type="species" reg="alternata">alternata</tp:taxon-name-part></tp:taxon-name></italic>, holotype, W. Sichuan, China (slide RL8871m);</p></caption><graphic xmlns:xlink="http://www.w3.org/1999/xlink" xlink:href="bdj-12-e141076-g004_e.jpg" xlink:type="simple" position="float" orientation="portrait" id="oo_1165875.jpg"><uri content-type="original_file" xlink:type="simple">https://binary.pensoft.net/fig/1165875</uri></graphic></fig><fig id="F12208940" position="float" orientation="portrait"><object-id xmlns:xlink="http://www.w3.org/1999/xlink" content-type="arpha" xlink:type="simple">7460CD3D-745C-5EF4-A18B-07CFEB993700</object-id><object-id xmlns:xlink="http://www.w3.org/1999/xlink" content-type="doi" xlink:type="simple">10.3897/BDJ.12.e141076.figure4f</object-id><label>Figure 4f.</label><caption><p><italic><tp:taxon-name><tp:taxon-name-part taxon-name-part-type="genus" reg="Gaurenoglaea">G.</tp:taxon-name-part><tp:taxon-name-part taxon-name-part-type="species" reg="alternata">alternata</tp:taxon-name-part></tp:taxon-name></italic>, paratype, W. Sichuan, China (slide RL9985m).</p></caption><graphic xmlns:xlink="http://www.w3.org/1999/xlink" xlink:href="bdj-12-e141076-g004_f.jpg" xlink:type="simple" position="float" orientation="portrait" id="oo_1165876.jpg"><uri content-type="original_file" xlink:type="simple">https://binary.pensoft.net/fig/1165876</uri></graphic></fig></fig-group><fig id="F12206042" position="float" orientation="portrait"><object-id xmlns:xlink="http://www.w3.org/1999/xlink" content-type="arpha" xlink:type="simple">8D182E66-164D-5EDD-B7B7-2656A001580F</object-id><object-id xmlns:xlink="http://www.w3.org/1999/xlink" content-type="doi" xlink:type="simple">10.3897/BDJ.12.e141076.figure6</object-id><label>Figure 6.</label><caption><p>Male genitalia of <italic><tp:taxon-name><tp:taxon-name-part taxon-name-part-type="genus" reg="Hemiglaea">Hemiglaea</tp:taxon-name-part><tp:taxon-name-part taxon-name-part-type="species" reg="costalis">costalis</tp:taxon-name-part></tp:taxon-name></italic>, Chunan County, Hangzhou City, Zhejiang Province, China (prep. GLZJ0004m).</p></caption><graphic xmlns:xlink="http://www.w3.org/1999/xlink" xlink:href="bdj-12-e141076-g006.jpg" position="float" id="oo_1163884.jpg" orientation="portrait" xlink:type="simple"><uri content-type="original_file" xlink:type="simple">https://binary.pensoft.net/fig/1163884</uri></graphic></fig><fig id="F12206589" position="float" orientation="portrait"><object-id xmlns:xlink="http://www.w3.org/1999/xlink" content-type="arpha" xlink:type="simple">7AE24DB5-9F6D-5F31-B16C-871A33CCAE93</object-id><object-id xmlns:xlink="http://www.w3.org/1999/xlink" content-type="doi" xlink:type="simple">10.3897/BDJ.12.e141076.figure5</object-id><label>Figure 5.</label><caption><p>Female genitalia of <italic><tp:taxon-name><tp:taxon-name-part taxon-name-part-type="genus" reg="Gaurenoglaea">Gaurenoglaea</tp:taxon-name-part><tp:taxon-name-part taxon-name-part-type="species" reg="alternata">alternata</tp:taxon-name-part></tp:taxon-name></italic>, paratype, W. Sichuan, China (slide RL9986f).</p></caption><graphic xmlns:xlink="http://www.w3.org/1999/xlink" xlink:href="bdj-12-e141076-g005.jpg" position="float" id="oo_1164494.jpg" orientation="portrait" xlink:type="simple"><uri content-type="original_file" xlink:type="simple">https://binary.pensoft.net/fig/1164494</uri></graphic></fig><fig id="F12203222" position="float" orientation="portrait"><object-id xmlns:xlink="http://www.w3.org/1999/xlink" content-type="arpha" xlink:type="simple">A29E6B68-8001-562F-921F-1F24EA7810E6</object-id><object-id xmlns:xlink="http://www.w3.org/1999/xlink" content-type="doi" xlink:type="simple">10.3897/BDJ.12.e141076.figure7</object-id><label>Figure 7.</label><caption><p>Distribution map of the genus <italic><tp:taxon-name><tp:taxon-name-part taxon-name-part-type="genus" reg="Gaurenoglaea">Gaurenoglaea</tp:taxon-name-part></tp:taxon-name></italic> in the current study.</p></caption><graphic xmlns:xlink="http://www.w3.org/1999/xlink" xlink:href="bdj-12-e141076-g007.jpg" position="float" id="oo_1161273.jpg" orientation="portrait" xlink:type="simple"><uri content-type="original_file" xlink:type="simple">https://binary.pensoft.net/fig/1161273</uri></graphic></fig></tp:treatment-sec><ref-list><ref id="B12203059"><element-citation xmlns:xlink="http://www.w3.org/1999/xlink" publication-type="article" xlink:type="simple"><person-group person-group-type="author"><name name-style="western"><surname>Ronkay</surname><given-names>G.</given-names></name><name name-style="western"><surname>Ronkay</surname><given-names>L.</given-names></name><name name-style="western"><surname>Gyulai</surname><given-names>P.</given-names></name><name name-style="western"><surname>Hacker</surname><given-names>H.</given-names></name></person-group><year>2010</year><article-title>New <tp:taxon-name><tp:taxon-name-part taxon-name-part-type="tribe">Xylenini</tp:taxon-name-part></tp:taxon-name> (<tp:taxon-name><tp:taxon-name-part taxon-name-part-type="order">Lepidoptera</tp:taxon-name-part></tp:taxon-name>, <tp:taxon-name><tp:taxon-name-part taxon-name-part-type="family">Noctuidae</tp:taxon-name-part></tp:taxon-name>, <tp:taxon-name><tp:taxon-name-part taxon-name-part-type="subfamily">Xyleninae</tp:taxon-name-part></tp:taxon-name>) species and genera from the wide sense Himalayan region</article-title><source>
            <tp:taxon-name><tp:taxon-name-part taxon-name-part-type="genus" reg="Esperiana">Esperiana</tp:taxon-name-part></tp:taxon-name>
          </source><volume>15</volume><fpage>245</fpage><lpage>358</lpage></element-citation></ref></ref-list></tp:taxon-treatment>
