# Supplementary material for: A review of the genus Gaurenoglaea Ronkay, Ronkay, Gyulai & Hacker, 2010 (Lepidoptera, Noctuidae) with description of a new species from Xizang Autonomous Region, China
Source: Biodivers Data J. 2024 Dec 2;12:e141076. doi: 10.3897/BDJ.12.e141076 (PMC11629086; doi:10.3897/BDJ.12.e141076)
Supplement: XML Treatment for Gaurenoglaea medogensis [file BDJ.12.e141076-treatment2.xml]

<!DOCTYPE tp:taxon-treatment
  PUBLIC "-//TaxonX//DTD Taxonomic Treatment Publishing DTD v0 20100105//EN" "tax-treatment-NSO.dtd">
<tp:taxon-treatment xmlns:tp="http://www.plazi.org/taxpub"><tp:treatment-meta><mixed-citation publication-type="journal"><person-group><name><surname>Guo</surname><given-names>Liang</given-names></name><name><surname>Yan</surname><given-names>Qian</given-names></name><name><surname>Wang</surname><given-names>Min</given-names></name><name><surname>Da</surname><given-names>Wa</given-names></name></person-group><article-title>A review of the genus <italic><tp:taxon-name><tp:taxon-name-part taxon-name-part-type="genus" reg="Gaurenoglaea">Gaurenoglaea</tp:taxon-name-part></tp:taxon-name></italic> Ronkay, Ronkay, Gyulai &amp; Hacker, 2010 (<tp:taxon-name><tp:taxon-name-part taxon-name-part-type="order">Lepidoptera</tp:taxon-name-part></tp:taxon-name>, <tp:taxon-name><tp:taxon-name-part taxon-name-part-type="family">Noctuidae</tp:taxon-name-part></tp:taxon-name>) with description of a new species from Xizang Autonomous Region, China</article-title><source>Biodivers Data J</source><day>02</day><month>12</month><year>2024</year><volume>12</volume><pub-id pub-id-type="doi">10.3897/BDJ.12.e141076</pub-id></mixed-citation></tp:treatment-meta><tp:nomenclature><tp:taxon-name>
            <object-id xmlns:xlink="http://www.w3.org/1999/xlink" content-type="arpha" xlink:type="simple">A1CB6025-FC72-5AF4-A0F3-534EA01512E9</object-id>
            <tp:taxon-name-part taxon-name-part-type="genus">Gaurenoglaea</tp:taxon-name-part>
            <tp:taxon-name-part taxon-name-part-type="species">medogensis</tp:taxon-name-part>
            <object-id xmlns:xlink="http://www.w3.org/1999/xlink" content-type="zoobank" xlink:type="simple" object-id-type="ZooBank">C0B36B9D-68F1-45ED-94FA-AE974D88FB51</object-id>
          </tp:taxon-name><tp:taxon-authority>Guo &amp; Wang</tp:taxon-authority><tp:taxon-status xmlns:xlink="http://www.w3.org/1999/xlink" xlink:type="simple">sp. nov.</tp:taxon-status></tp:nomenclature><tp:treatment-sec sec-type="materials"><title>Materials</title><list list-type="alpha-lower" list-content="occurrences"><list-item><p><bold>Type status:</bold> <named-content xmlns:xlink="http://www.w3.org/1999/xlink" content-type="dwc:typeStatus" xlink:type="simple">Holotype</named-content>. <bold>Occurrence:</bold> recordedBy: <named-content xmlns:xlink="http://www.w3.org/1999/xlink" content-type="dwc:recordedBy" xlink:type="simple">Liang Guo, Ziqi Yuan &amp; Chuhang Qiao</named-content>; sex: <named-content xmlns:xlink="http://www.w3.org/1999/xlink" content-type="dwc:sex" xlink:type="simple">male</named-content>; occurrenceID: <named-content xmlns:xlink="http://www.w3.org/1999/xlink" content-type="dwc:occurrenceID" xlink:type="simple">5ABF82C9-F081-53A8-A66E-6698DC393023</named-content>; <bold>Location:</bold> country: <named-content xmlns:xlink="http://www.w3.org/1999/xlink" content-type="dwc:country" xlink:type="simple">China</named-content>; stateProvince: <named-content xmlns:xlink="http://www.w3.org/1999/xlink" content-type="dwc:stateProvince" xlink:type="simple">Xizang Autonomous Region</named-content>; locality: <named-content xmlns:xlink="http://www.w3.org/1999/xlink" content-type="dwc:locality" xlink:type="simple">Linzhi City, Motuo County, Gedang Countryside</named-content>; verbatimElevation: <named-content xmlns:xlink="http://www.w3.org/1999/xlink" content-type="dwc:verbatimElevation" xlink:type="simple">2800 m</named-content>; verbatimLatitude: <named-content xmlns:xlink="http://www.w3.org/1999/xlink" content-type="dwc:verbatimLatitude" xlink:type="simple">29°27′22.04″ N</named-content>; verbatimLongitude: <named-content xmlns:xlink="http://www.w3.org/1999/xlink" content-type="dwc:verbatimLongitude" xlink:type="simple">95°57′37.24″ E</named-content>; <bold>Event:</bold> year: <named-content xmlns:xlink="http://www.w3.org/1999/xlink" content-type="dwc:year" xlink:type="simple">2023</named-content>; month: <named-content xmlns:xlink="http://www.w3.org/1999/xlink" content-type="dwc:month" xlink:type="simple">11</named-content>; day: <named-content xmlns:xlink="http://www.w3.org/1999/xlink" content-type="dwc:day" xlink:type="simple">11</named-content>; <bold>Record Level:</bold> institutionCode: <named-content xmlns:xlink="http://www.w3.org/1999/xlink" content-type="dwc:institutionCode" xlink:type="simple">SCAU</named-content></p></list-item><list-item><p><bold>Type status:</bold> <named-content xmlns:xlink="http://www.w3.org/1999/xlink" content-type="dwc:typeStatus" xlink:type="simple">Paratype</named-content>. <bold>Occurrence:</bold> recordedBy: <named-content xmlns:xlink="http://www.w3.org/1999/xlink" content-type="dwc:recordedBy" xlink:type="simple">Liang Guo, Ziqi Yuan &amp; Chuhang Qiao</named-content>; sex: <named-content xmlns:xlink="http://www.w3.org/1999/xlink" content-type="dwc:sex" xlink:type="simple">3 males</named-content>; occurrenceID: <named-content xmlns:xlink="http://www.w3.org/1999/xlink" content-type="dwc:occurrenceID" xlink:type="simple">E3173BAE-F228-568B-9A3D-341D2493CCC1</named-content>; <bold>Location:</bold> country: <named-content xmlns:xlink="http://www.w3.org/1999/xlink" content-type="dwc:country" xlink:type="simple">China</named-content>; stateProvince: <named-content xmlns:xlink="http://www.w3.org/1999/xlink" content-type="dwc:stateProvince" xlink:type="simple">Xizang Autonomous Region</named-content>; locality: <named-content xmlns:xlink="http://www.w3.org/1999/xlink" content-type="dwc:locality" xlink:type="simple">Linzhi City, Motuo County, Gedang Countryside</named-content>; verbatimElevation: <named-content xmlns:xlink="http://www.w3.org/1999/xlink" content-type="dwc:verbatimElevation" xlink:type="simple">2800 m</named-content>; verbatimLatitude: <named-content xmlns:xlink="http://www.w3.org/1999/xlink" content-type="dwc:verbatimLatitude" xlink:type="simple">29°27′22.04″ N</named-content>; verbatimLongitude: <named-content xmlns:xlink="http://www.w3.org/1999/xlink" content-type="dwc:verbatimLongitude" xlink:type="simple">95°57′37.24″ E</named-content>; <bold>Event:</bold> year: <named-content xmlns:xlink="http://www.w3.org/1999/xlink" content-type="dwc:year" xlink:type="simple">2023</named-content>; month: <named-content xmlns:xlink="http://www.w3.org/1999/xlink" content-type="dwc:month" xlink:type="simple">11</named-content>; day: <named-content xmlns:xlink="http://www.w3.org/1999/xlink" content-type="dwc:day" xlink:type="simple">11</named-content>; <bold>Record Level:</bold> institutionCode: <named-content xmlns:xlink="http://www.w3.org/1999/xlink" content-type="dwc:institutionCode" xlink:type="simple">SCAU</named-content></p></list-item></list></tp:treatment-sec><tp:treatment-sec sec-type="Description"><title>Description</title><p><bold>Male</bold> (Fig. <xref ref-type="fig" rid="F12208872">1</xref>). Forewing length 17-18 mm (n = 4, 18 mm in holotype), wingspan 36-38 mm (n = 4, 38 mm in holotype). Head densely covered with ochreous and dark brown hairs; labial palpus normal and dark; eyes naked; antenna long and filiform, dark brown in basal and gradually turning brown or reddish-brown at a third of the length from basal to distal end. Thorax mainly dark brown and mixed with some ochreous hairs especially posterior; collar ochreous, tegula dark brown. Forewing narrow, nearly triangular, apically elongated slightly; forewing ground colour dark brown; two basal patches present, the costal one very large and with a very faint brown short line, the other one flat and narrow; an oval patch containing a small brown nuclear dot lies under the discal cell; orbicular stigma smaller than reniform stigma, the orbicular stigma contains a small brown nuclear dot and the reniform stigma contains two small brown dots; a series of postmedial patches extending from costal margin to inner margin form a curved dotted line; three patches lie from the apex to anal angle in the subterminal field, with sizes becoming smaller in turn; in addition to the above patches, there are three or four small patches between basal patch and postmedial line, two smaller patches between postmedial line and apical patch present at costal margin, two small patches between basal patches and postmedial line present at inner margin; cilia of the outer margin chequered with ochreous and dark brown, the ochreous parts round or nearly square, separated from each other, like the prayer beads. Hind-wing ground colour brown, lighter than forewing; cilia of the outer margin ochreous with brownish apical spot or brown. Abdomen brown dorsally, ventral side ochreous with dark brown medial patches.</p><p><bold>Male genitalia</bold> (Fig. <xref ref-type="fig" rid="F12208921">4</xref><xref ref-type="fig" rid="F12208935">a</xref>, <xref ref-type="fig" rid="F12208936">b</xref>, <xref ref-type="fig" rid="F12208937">c</xref>). Uncus curved, short and fine, with sparse hairs. Tegumen weak, small and low, penicular lobes well developed and large, with thick hair. Clavus very large and ribbed-folded. Cucullus well-developed and falcate, with short and weak corona. Harpe arc-shaped, long and fine. Juxta long, broad basally, thin medio-apically. Saccus normal, V-shaped. Aedeagus thin and cylindrical, the ventral-lateral carinal bar well-developed, with a quite long saw-shaped eversible carinal extension, while the ventro-lateral carinal bar reduced, vesica well-developed with basal tube and distal bulb, diverticula present, terminal cornutus well-developed, divided into some long spines.</p><p><bold>Femal.</bold> Unknown.</p></tp:treatment-sec><tp:treatment-sec sec-type="Diagnosis"><title>Diagnosis</title><p>The new species can be distinguished from the previous <italic><tp:taxon-name><tp:taxon-name-part taxon-name-part-type="genus" reg="Gaurenoglaea">Gaurenoglaea</tp:taxon-name-part></tp:taxon-name></italic> species by: <bold>a)</bold> The forewing cilia of the outer margin are chequered with ochreous and dark brown in the new species. The ochreous parts are round or nearly square and are separated from each other, like prayer beads. In <italic><tp:taxon-name><tp:taxon-name-part taxon-name-part-type="genus" reg="Gaurenoglaea">G.</tp:taxon-name-part><tp:taxon-name-part taxon-name-part-type="species" reg="misconspicua">misconspicua</tp:taxon-name-part></tp:taxon-name></italic>, the forewing cilia of the outer margin are widely dark brown. The ochreous parts are quite reduced. In <italic><tp:taxon-name><tp:taxon-name-part taxon-name-part-type="genus" reg="Gaurenoglaea">G.</tp:taxon-name-part><tp:taxon-name-part taxon-name-part-type="species" reg="alternata">alternata</tp:taxon-name-part></tp:taxon-name></italic>, the forewing cilia of the outer margin are not really chequered. The ochreous parts are smaller, more or less crescent and the ochreous parts join in a wavy line; <bold>b)</bold> The penicular lobes are larger than both <italic><tp:taxon-name><tp:taxon-name-part taxon-name-part-type="genus" reg="Gaurenoglaea">G.</tp:taxon-name-part><tp:taxon-name-part taxon-name-part-type="species" reg="misconspicua">misconspicua</tp:taxon-name-part></tp:taxon-name></italic> and <italic><tp:taxon-name><tp:taxon-name-part taxon-name-part-type="genus" reg="Gaurenoglaea">G.</tp:taxon-name-part><tp:taxon-name-part taxon-name-part-type="species" reg="alternata">alternata</tp:taxon-name-part></tp:taxon-name></italic>; <bold>c)</bold> The ventral carinal bar is well-developed in the new species, with the longest eversible carinal extension within the known species of the genus and possessing the longest spines. The ventro-lateral carinal bar is reduced in the new species, while it is noticeable, large, rasper-like in the other two species.</p></tp:treatment-sec><tp:treatment-sec sec-type="Etymology"><title>Etymology</title><p>The specific epithet <italic><tp:taxon-name><tp:taxon-name-part taxon-name-part-type="genus" reg="Gaurenoglaea"/><tp:taxon-name-part taxon-name-part-type="species" reg="medogensis">medogensis</tp:taxon-name-part></tp:taxon-name></italic> is derived from the Tibetan name of its type locality, Medog County.</p></tp:treatment-sec><tp:treatment-sec sec-type="Distribution"><title>Distribution</title><p>Motuo County, Linzhi City, south-eastern Xizang Autonomous Region, south-western China (Fig. <xref ref-type="fig" rid="F12203222">7</xref>).</p></tp:treatment-sec><tp:treatment-sec sec-type="Biology"><title>Biology</title><p>Four adults were collected on 11-11-2023 at 2800 m altitude during a quite cold night, identifying that the adults are able to endure cold temperatures and fly in late autumn or early winter. In addition, they were collected near the mixed forest, with the coniferous tree being the main component (Fig. <xref ref-type="fig" rid="F12203224">8</xref>).</p></tp:treatment-sec><tp:treatment-sec sec-type="Notes"><title>Notes</title><p>Some evidence indicates that <italic><tp:taxon-name><tp:taxon-name-part taxon-name-part-type="genus" reg="Gaurenoglaea">G.</tp:taxon-name-part><tp:taxon-name-part taxon-name-part-type="species" reg="medogensis">medogensis</tp:taxon-name-part></tp:taxon-name></italic> and <italic><tp:taxon-name><tp:taxon-name-part taxon-name-part-type="genus" reg="Gaurenoglaea">G.</tp:taxon-name-part><tp:taxon-name-part taxon-name-part-type="species" reg="alternata">alternata</tp:taxon-name-part></tp:taxon-name></italic> might exhibit sympatric distribution in Sichuan.</p></tp:treatment-sec><tp:treatment-sec><!--Section generated to contain objects referenced in tp:taxon-treatment.--><fig-group id="F12208872" position="float" orientation="portrait"><caption><p>Adults of <italic><tp:taxon-name><tp:taxon-name-part taxon-name-part-type="genus" reg="Gaurenoglaea">Gaurenoglaea</tp:taxon-name-part><tp:taxon-name-part taxon-name-part-type="species" reg="medogensis">medogensis</tp:taxon-name-part></tp:taxon-name></italic> sp. nov., scale bar = 10 mm:</p></caption><fig id="F12208877" position="float" orientation="portrait"><object-id xmlns:xlink="http://www.w3.org/1999/xlink" content-type="arpha" xlink:type="simple">3F977912-18AC-5A79-AABC-57CCA1AA794F</object-id><object-id xmlns:xlink="http://www.w3.org/1999/xlink" content-type="doi" xlink:type="simple">10.3897/BDJ.12.e141076.figure1a</object-id><label>Figure 1a.</label><caption><p>male, holotype, Xizang Autonomous Region, China (coll. SCAU);</p></caption><graphic xmlns:xlink="http://www.w3.org/1999/xlink" xlink:href="bdj-12-e141076-g001_a.jpg" xlink:type="simple" position="float" orientation="portrait" id="oo_1165825.jpg"><uri content-type="original_file" xlink:type="simple">https://binary.pensoft.net/fig/1165825</uri></graphic></fig><fig id="F12208878" position="float" orientation="portrait"><object-id xmlns:xlink="http://www.w3.org/1999/xlink" content-type="arpha" xlink:type="simple">6BC0F987-66FA-5FFD-8E21-AB56AD3B3B8F</object-id><object-id xmlns:xlink="http://www.w3.org/1999/xlink" content-type="doi" xlink:type="simple">10.3897/BDJ.12.e141076.figure1b</object-id><label>Figure 1b.</label><caption><p>male, paratype, Xizang Autonomous Region, China (coll. SCAU);</p></caption><graphic xmlns:xlink="http://www.w3.org/1999/xlink" xlink:href="bdj-12-e141076-g001_b.jpg" xlink:type="simple" position="float" orientation="portrait" id="oo_1165826.jpg"><uri content-type="original_file" xlink:type="simple">https://binary.pensoft.net/fig/1165826</uri></graphic></fig><fig id="F12208879" position="float" orientation="portrait"><object-id xmlns:xlink="http://www.w3.org/1999/xlink" content-type="arpha" xlink:type="simple">45B7283F-9EC2-5546-96CB-3726E46A48F3</object-id><object-id xmlns:xlink="http://www.w3.org/1999/xlink" content-type="doi" xlink:type="simple">10.3897/BDJ.12.e141076.figure1c</object-id><label>Figure 1c.</label><caption><p>ditto.</p></caption><graphic xmlns:xlink="http://www.w3.org/1999/xlink" xlink:href="bdj-12-e141076-g001_c.jpg" xlink:type="simple" position="float" orientation="portrait" id="oo_1165827.jpg"><uri content-type="original_file" xlink:type="simple">https://binary.pensoft.net/fig/1165827</uri></graphic></fig></fig-group><fig-group id="F12208921" position="float" orientation="portrait"><caption><p>Male genitalia of <italic><tp:taxon-name><tp:taxon-name-part taxon-name-part-type="genus" reg="Gaurenoglaea">Gaurenoglaea</tp:taxon-name-part></tp:taxon-name></italic> spp.:</p></caption><fig id="F12208935" position="float" orientation="portrait"><object-id xmlns:xlink="http://www.w3.org/1999/xlink" content-type="arpha" xlink:type="simple">843EB16A-11A5-523F-B64B-899EDF783111</object-id><object-id xmlns:xlink="http://www.w3.org/1999/xlink" content-type="doi" xlink:type="simple">10.3897/BDJ.12.e141076.figure4a</object-id><label>Figure 4a.</label><caption><p><italic><tp:taxon-name><tp:taxon-name-part taxon-name-part-type="genus" reg="Gaurenoglaea">G.</tp:taxon-name-part><tp:taxon-name-part taxon-name-part-type="species" reg="medogensis">medogensis</tp:taxon-name-part></tp:taxon-name></italic> sp. nov., paratype, Xizang Autonomous Region, China (prep. GLMT0180m);</p></caption><graphic xmlns:xlink="http://www.w3.org/1999/xlink" xlink:href="bdj-12-e141076-g004_a.jpg" xlink:type="simple" position="float" orientation="portrait" id="oo_1165848.jpg"><uri content-type="original_file" xlink:type="simple">https://binary.pensoft.net/fig/1165848</uri></graphic></fig><fig id="F12208936" position="float" orientation="portrait"><object-id xmlns:xlink="http://www.w3.org/1999/xlink" content-type="arpha" xlink:type="simple">237F10C3-4F87-5C8A-8A5C-070DFB92158D</object-id><object-id xmlns:xlink="http://www.w3.org/1999/xlink" content-type="doi" xlink:type="simple">10.3897/BDJ.12.e141076.figure4b</object-id><label>Figure 4b.</label><caption><p><italic><tp:taxon-name><tp:taxon-name-part taxon-name-part-type="genus" reg="Gaurenoglaea">G.</tp:taxon-name-part><tp:taxon-name-part taxon-name-part-type="species" reg="medogensis">medogensis</tp:taxon-name-part></tp:taxon-name></italic> sp. nov., paratype, Xizang Autonomous Region, China (prep. GLMT0181m);</p></caption><graphic xmlns:xlink="http://www.w3.org/1999/xlink" xlink:href="bdj-12-e141076-g004_b.jpg" xlink:type="simple" position="float" orientation="portrait" id="oo_1165851.jpg"><uri content-type="original_file" xlink:type="simple">https://binary.pensoft.net/fig/1165851</uri></graphic></fig><fig id="F12208937" position="float" orientation="portrait"><object-id xmlns:xlink="http://www.w3.org/1999/xlink" content-type="arpha" xlink:type="simple">E00E156B-000E-54EF-AD43-9E8CB7963B6B</object-id><object-id xmlns:xlink="http://www.w3.org/1999/xlink" content-type="doi" xlink:type="simple">10.3897/BDJ.12.e141076.figure4c</object-id><label>Figure 4c.</label><caption><p><italic><tp:taxon-name><tp:taxon-name-part taxon-name-part-type="genus" reg="Gaurenoglaea">G.</tp:taxon-name-part><tp:taxon-name-part taxon-name-part-type="species" reg="medogensis">medogensis</tp:taxon-name-part></tp:taxon-name></italic> sp. nov., paratype, Xizang Autonomous Region, China (prep. GLMT0183m);</p></caption><graphic xmlns:xlink="http://www.w3.org/1999/xlink" xlink:href="bdj-12-e141076-g004_c.jpg" xlink:type="simple" position="float" orientation="portrait" id="oo_1165852.jpg"><uri content-type="original_file" xlink:type="simple">https://binary.pensoft.net/fig/1165852</uri></graphic></fig><fig id="F12208938" position="float" orientation="portrait"><object-id xmlns:xlink="http://www.w3.org/1999/xlink" content-type="arpha" xlink:type="simple">02D90493-61C3-5EFA-8607-02EA17781FB4</object-id><object-id xmlns:xlink="http://www.w3.org/1999/xlink" content-type="doi" xlink:type="simple">10.3897/BDJ.12.e141076.figure4d</object-id><label>Figure 4d.</label><caption><p><italic><tp:taxon-name><tp:taxon-name-part taxon-name-part-type="genus" reg="Gaurenoglaea">G.</tp:taxon-name-part><tp:taxon-name-part taxon-name-part-type="species" reg="misconspicua">misconspicua</tp:taxon-name-part></tp:taxon-name></italic>, holotype, Lao Cai, Vietnam (slide RL6613m);</p></caption><graphic xmlns:xlink="http://www.w3.org/1999/xlink" xlink:href="bdj-12-e141076-g004_d.jpg" xlink:type="simple" position="float" orientation="portrait" id="oo_1165874.jpg"><uri content-type="original_file" xlink:type="simple">https://binary.pensoft.net/fig/1165874</uri></graphic></fig><fig id="F12208939" position="float" orientation="portrait"><object-id xmlns:xlink="http://www.w3.org/1999/xlink" content-type="arpha" xlink:type="simple">6A69036C-90BA-578B-AC3E-30B90AFC3447</object-id><object-id xmlns:xlink="http://www.w3.org/1999/xlink" content-type="doi" xlink:type="simple">10.3897/BDJ.12.e141076.figure4e</object-id><label>Figure 4e.</label><caption><p><italic><tp:taxon-name><tp:taxon-name-part taxon-name-part-type="genus" reg="Gaurenoglaea">G.</tp:taxon-name-part><tp:taxon-name-part taxon-name-part-type="species" reg="alternata">alternata</tp:taxon-name-part></tp:taxon-name></italic>, holotype, W. Sichuan, China (slide RL8871m);</p></caption><graphic xmlns:xlink="http://www.w3.org/1999/xlink" xlink:href="bdj-12-e141076-g004_e.jpg" xlink:type="simple" position="float" orientation="portrait" id="oo_1165875.jpg"><uri content-type="original_file" xlink:type="simple">https://binary.pensoft.net/fig/1165875</uri></graphic></fig><fig id="F12208940" position="float" orientation="portrait"><object-id xmlns:xlink="http://www.w3.org/1999/xlink" content-type="arpha" xlink:type="simple">7460CD3D-745C-5EF4-A18B-07CFEB993700</object-id><object-id xmlns:xlink="http://www.w3.org/1999/xlink" content-type="doi" xlink:type="simple">10.3897/BDJ.12.e141076.figure4f</object-id><label>Figure 4f.</label><caption><p><italic><tp:taxon-name><tp:taxon-name-part taxon-name-part-type="genus" reg="Gaurenoglaea">G.</tp:taxon-name-part><tp:taxon-name-part taxon-name-part-type="species" reg="alternata">alternata</tp:taxon-name-part></tp:taxon-name></italic>, paratype, W. Sichuan, China (slide RL9985m).</p></caption><graphic xmlns:xlink="http://www.w3.org/1999/xlink" xlink:href="bdj-12-e141076-g004_f.jpg" xlink:type="simple" position="float" orientation="portrait" id="oo_1165876.jpg"><uri content-type="original_file" xlink:type="simple">https://binary.pensoft.net/fig/1165876</uri></graphic></fig></fig-group><fig id="F12208935" position="float" orientation="portrait"><object-id xmlns:xlink="http://www.w3.org/1999/xlink" content-type="arpha" xlink:type="simple">843EB16A-11A5-523F-B64B-899EDF783111</object-id><object-id xmlns:xlink="http://www.w3.org/1999/xlink" content-type="doi" xlink:type="simple">10.3897/BDJ.12.e141076.figure4a</object-id><label>Figure 4a.</label><caption><p><italic><tp:taxon-name><tp:taxon-name-part taxon-name-part-type="genus" reg="Gaurenoglaea">G.</tp:taxon-name-part><tp:taxon-name-part taxon-name-part-type="species" reg="medogensis">medogensis</tp:taxon-name-part></tp:taxon-name></italic> sp. nov., paratype, Xizang Autonomous Region, China (prep. GLMT0180m);</p></caption><graphic xmlns:xlink="http://www.w3.org/1999/xlink" xlink:href="bdj-12-e141076-g004_a.jpg" xlink:type="simple" position="float" orientation="portrait" id="oo_1165848.jpg"><uri content-type="original_file" xlink:type="simple">https://binary.pensoft.net/fig/1165848</uri></graphic></fig><fig id="F12208936" position="float" orientation="portrait"><object-id xmlns:xlink="http://www.w3.org/1999/xlink" content-type="arpha" xlink:type="simple">237F10C3-4F87-5C8A-8A5C-070DFB92158D</object-id><object-id xmlns:xlink="http://www.w3.org/1999/xlink" content-type="doi" xlink:type="simple">10.3897/BDJ.12.e141076.figure4b</object-id><label>Figure 4b.</label><caption><p><italic><tp:taxon-name><tp:taxon-name-part taxon-name-part-type="genus" reg="Gaurenoglaea">G.</tp:taxon-name-part><tp:taxon-name-part taxon-name-part-type="species" reg="medogensis">medogensis</tp:taxon-name-part></tp:taxon-name></italic> sp. nov., paratype, Xizang Autonomous Region, China (prep. GLMT0181m);</p></caption><graphic xmlns:xlink="http://www.w3.org/1999/xlink" xlink:href="bdj-12-e141076-g004_b.jpg" xlink:type="simple" position="float" orientation="portrait" id="oo_1165851.jpg"><uri content-type="original_file" xlink:type="simple">https://binary.pensoft.net/fig/1165851</uri></graphic></fig><fig id="F12208937" position="float" orientation="portrait"><object-id xmlns:xlink="http://www.w3.org/1999/xlink" content-type="arpha" xlink:type="simple">E00E156B-000E-54EF-AD43-9E8CB7963B6B</object-id><object-id xmlns:xlink="http://www.w3.org/1999/xlink" content-type="doi" xlink:type="simple">10.3897/BDJ.12.e141076.figure4c</object-id><label>Figure 4c.</label><caption><p><italic><tp:taxon-name><tp:taxon-name-part taxon-name-part-type="genus" reg="Gaurenoglaea">G.</tp:taxon-name-part><tp:taxon-name-part taxon-name-part-type="species" reg="medogensis">medogensis</tp:taxon-name-part></tp:taxon-name></italic> sp. nov., paratype, Xizang Autonomous Region, China (prep. GLMT0183m);</p></caption><graphic xmlns:xlink="http://www.w3.org/1999/xlink" xlink:href="bdj-12-e141076-g004_c.jpg" xlink:type="simple" position="float" orientation="portrait" id="oo_1165852.jpg"><uri content-type="original_file" xlink:type="simple">https://binary.pensoft.net/fig/1165852</uri></graphic></fig><fig id="F12203222" position="float" orientation="portrait"><object-id xmlns:xlink="http://www.w3.org/1999/xlink" content-type="arpha" xlink:type="simple">A29E6B68-8001-562F-921F-1F24EA7810E6</object-id><object-id xmlns:xlink="http://www.w3.org/1999/xlink" content-type="doi" xlink:type="simple">10.3897/BDJ.12.e141076.figure7</object-id><label>Figure 7.</label><caption><p>Distribution map of the genus <italic><tp:taxon-name><tp:taxon-name-part taxon-name-part-type="genus" reg="Gaurenoglaea">Gaurenoglaea</tp:taxon-name-part></tp:taxon-name></italic> in the current study.</p></caption><graphic xmlns:xlink="http://www.w3.org/1999/xlink" xlink:href="bdj-12-e141076-g007.jpg" position="float" id="oo_1161273.jpg" orientation="portrait" xlink:type="simple"><uri content-type="original_file" xlink:type="simple">https://binary.pensoft.net/fig/1161273</uri></graphic></fig><fig id="F12203224" position="float" orientation="portrait"><object-id xmlns:xlink="http://www.w3.org/1999/xlink" content-type="arpha" xlink:type="simple">3279298C-386A-5FA9-AFCC-CBC0949762C9</object-id><object-id xmlns:xlink="http://www.w3.org/1999/xlink" content-type="doi" xlink:type="simple">10.3897/BDJ.12.e141076.figure8</object-id><label>Figure 8.</label><caption><p>Habitat of <italic><tp:taxon-name><tp:taxon-name-part taxon-name-part-type="genus" reg="Gaurenoglaea">Gaurenoglaea</tp:taxon-name-part><tp:taxon-name-part taxon-name-part-type="species" reg="medogensis">medogensis</tp:taxon-name-part></tp:taxon-name></italic> sp. nov., altitude 2800 m, Gedang Countryside, Motuo County, Linzhi City, Xizang Autonomous Region, China.</p></caption><graphic xmlns:xlink="http://www.w3.org/1999/xlink" xlink:href="bdj-12-e141076-g008.jpg" position="float" id="oo_1161274.jpg" orientation="portrait" xlink:type="simple"><uri content-type="original_file" xlink:type="simple">https://binary.pensoft.net/fig/1161274</uri></graphic></fig></tp:treatment-sec></tp:taxon-treatment>
