# Supplementary material for: A review of the genus Gaurenoglaea Ronkay, Ronkay, Gyulai & Hacker, 2010 (Lepidoptera, Noctuidae) with description of a new species from Xizang Autonomous Region, China
Source: Biodivers Data J. 2024 Dec 2;12:e141076. doi: 10.3897/BDJ.12.e141076 (PMC11629086; doi:10.3897/BDJ.12.e141076)
Supplement: XML Treatment for Gaurenoglaea misconspicua [file BDJ.12.e141076-treatment3.xml]

<!DOCTYPE tp:taxon-treatment
  PUBLIC "-//TaxonX//DTD Taxonomic Treatment Publishing DTD v0 20100105//EN" "tax-treatment-NSO.dtd">
<tp:taxon-treatment xmlns:tp="http://www.plazi.org/taxpub"><tp:treatment-meta><mixed-citation publication-type="journal"><person-group><name><surname>Guo</surname><given-names>Liang</given-names></name><name><surname>Yan</surname><given-names>Qian</given-names></name><name><surname>Wang</surname><given-names>Min</given-names></name><name><surname>Da</surname><given-names>Wa</given-names></name></person-group><article-title>A review of the genus <italic><tp:taxon-name><tp:taxon-name-part taxon-name-part-type="genus" reg="Gaurenoglaea">Gaurenoglaea</tp:taxon-name-part></tp:taxon-name></italic> Ronkay, Ronkay, Gyulai &amp; Hacker, 2010 (<tp:taxon-name><tp:taxon-name-part taxon-name-part-type="order">Lepidoptera</tp:taxon-name-part></tp:taxon-name>, <tp:taxon-name><tp:taxon-name-part taxon-name-part-type="family">Noctuidae</tp:taxon-name-part></tp:taxon-name>) with description of a new species from Xizang Autonomous Region, China</article-title><source>Biodivers Data J</source><day>02</day><month>12</month><year>2024</year><volume>12</volume><pub-id pub-id-type="doi">10.3897/BDJ.12.e141076</pub-id></mixed-citation></tp:treatment-meta><tp:nomenclature><tp:taxon-name>
            <object-id xmlns:xlink="http://www.w3.org/1999/xlink" content-type="arpha" xlink:type="simple">F38404B1-A01B-56CF-927F-C186E72ECD73</object-id>
            <tp:taxon-name-part taxon-name-part-type="genus">Gaurenoglaea</tp:taxon-name-part>
            <tp:taxon-name-part taxon-name-part-type="species">misconspicua</tp:taxon-name-part>
          </tp:taxon-name><tp:taxon-authority>Ronkay, Ronkay, Gyulai &amp; Hacker, 2010</tp:taxon-authority></tp:nomenclature><tp:treatment-sec sec-type="materials"><title>Materials</title><list list-type="alpha-lower" list-content="occurrences"><list-item><p><bold>Type status:</bold> <named-content xmlns:xlink="http://www.w3.org/1999/xlink" content-type="dwc:typeStatus" xlink:type="simple">Holotype</named-content>. <bold>Occurrence:</bold> recordedBy: <named-content xmlns:xlink="http://www.w3.org/1999/xlink" content-type="dwc:recordedBy" xlink:type="simple">Peregovits L. &amp; Ronkay G.</named-content>; sex: <named-content xmlns:xlink="http://www.w3.org/1999/xlink" content-type="dwc:sex" xlink:type="simple">male</named-content>; occurrenceID: <named-content xmlns:xlink="http://www.w3.org/1999/xlink" content-type="dwc:occurrenceID" xlink:type="simple">A818E36B-1961-524C-B96C-B48F5FA41E12</named-content>; <bold>Taxon:</bold> namePublishedIn: <named-content xmlns:xlink="http://www.w3.org/1999/xlink" content-type="dwc:namePublishedIn" xlink:type="simple">Ronkay G., Ronkay L., Gyulai P., Hacker H. 2010. <italic><tp:taxon-name><tp:taxon-name-part taxon-name-part-type="genus" reg="Esperiana">Esperiana</tp:taxon-name-part></tp:taxon-name></italic>, 15: 280. fig. 65 (male genitalia), pl. 53, fig. 2 (adult).</named-content>; <bold>Location:</bold> country: <named-content xmlns:xlink="http://www.w3.org/1999/xlink" content-type="dwc:country" xlink:type="simple">Vietnam</named-content>; stateProvince: <named-content xmlns:xlink="http://www.w3.org/1999/xlink" content-type="dwc:stateProvince" xlink:type="simple">Lao Cai</named-content>; locality: <named-content xmlns:xlink="http://www.w3.org/1999/xlink" content-type="dwc:locality" xlink:type="simple">Fan-si-pan Mts, 7km W Sa Pa</named-content>; verbatimElevation: <named-content xmlns:xlink="http://www.w3.org/1999/xlink" content-type="dwc:verbatimElevation" xlink:type="simple">2650 m</named-content>; verbatimLatitude: <named-content xmlns:xlink="http://www.w3.org/1999/xlink" content-type="dwc:verbatimLatitude" xlink:type="simple">22°18′ N</named-content>; verbatimLongitude: <named-content xmlns:xlink="http://www.w3.org/1999/xlink" content-type="dwc:verbatimLongitude" xlink:type="simple">103°48′ E</named-content>; <bold>Event:</bold> year: <named-content xmlns:xlink="http://www.w3.org/1999/xlink" content-type="dwc:year" xlink:type="simple">1999</named-content>; month: <named-content xmlns:xlink="http://www.w3.org/1999/xlink" content-type="dwc:month" xlink:type="simple">2</named-content>; day: <named-content xmlns:xlink="http://www.w3.org/1999/xlink" content-type="dwc:day" xlink:type="simple">1-2</named-content>; <bold>Record Level:</bold> institutionCode: <named-content xmlns:xlink="http://www.w3.org/1999/xlink" content-type="dwc:institutionCode" xlink:type="simple">GRB</named-content></p></list-item></list></tp:treatment-sec><tp:treatment-sec sec-type="Diagnosis"><title>Diagnosis</title><p><italic><tp:taxon-name><tp:taxon-name-part taxon-name-part-type="genus" reg="Gaurenoglaea">G.</tp:taxon-name-part><tp:taxon-name-part taxon-name-part-type="species" reg="misconspicua">misconspicua</tp:taxon-name-part></tp:taxon-name></italic> (Fig. <xref ref-type="fig" rid="F12208919">2</xref>) has the typical appearance of this genus. The dark brown parts of the forewing cilia on the outer margin of this species are the most developed within this genus, making it relatively easy to be distinguished. Additionally, regarding the male genitalia (Fig. <xref ref-type="fig" rid="F12208921">4</xref><xref ref-type="fig" rid="F12208938">d</xref>), the harpe of <italic><tp:taxon-name><tp:taxon-name-part taxon-name-part-type="genus" reg="Gaurenoglaea">G.</tp:taxon-name-part><tp:taxon-name-part taxon-name-part-type="species" reg="misconspicua">misconspicua</tp:taxon-name-part></tp:taxon-name></italic> is the shortest and the juxta is relatively the broadest. Uniquely, the coecum of the aedeagus is characteristically bone-shaped, while it is regularly bulb-like in the other two species.</p></tp:treatment-sec><tp:treatment-sec sec-type="Distribution"><title>Distribution</title><p>This species is only known from Lao Cai, Vietnam (Fig. <xref ref-type="fig" rid="F12203222">7</xref>).</p></tp:treatment-sec><tp:treatment-sec sec-type="Notes"><title>Notes</title><p>The collection time information of the type specimen given in the original literature does not match the label.</p></tp:treatment-sec><tp:treatment-sec><!--Section generated to contain objects referenced in tp:taxon-treatment.--><fig id="F12208919" position="float" orientation="portrait"><object-id xmlns:xlink="http://www.w3.org/1999/xlink" content-type="arpha" xlink:type="simple">293ECF17-5EC7-5255-9BC9-33F432FBD291</object-id><object-id xmlns:xlink="http://www.w3.org/1999/xlink" content-type="doi" xlink:type="simple">10.3897/BDJ.12.e141076.figure2</object-id><label>Figure 2.</label><caption><p>Adults and labels of <italic><tp:taxon-name><tp:taxon-name-part taxon-name-part-type="genus" reg="Gaurenoglaea">Gaurenoglaea</tp:taxon-name-part><tp:taxon-name-part taxon-name-part-type="species" reg="misconspicua">misconspicua</tp:taxon-name-part></tp:taxon-name></italic>, male, holotype, Lao Cai, Vietnam (coll. GRB).</p></caption><graphic xmlns:xlink="http://www.w3.org/1999/xlink" xlink:href="bdj-12-e141076-g002.jpg" position="float" id="oo_1165842.jpg" orientation="portrait" xlink:type="simple"><uri content-type="original_file" xlink:type="simple">https://binary.pensoft.net/fig/1165842</uri></graphic></fig><fig-group id="F12208921" position="float" orientation="portrait"><caption><p>Male genitalia of <italic><tp:taxon-name><tp:taxon-name-part taxon-name-part-type="genus" reg="Gaurenoglaea">Gaurenoglaea</tp:taxon-name-part></tp:taxon-name></italic> spp.:</p></caption><fig id="F12208935" position="float" orientation="portrait"><object-id xmlns:xlink="http://www.w3.org/1999/xlink" content-type="arpha" xlink:type="simple">843EB16A-11A5-523F-B64B-899EDF783111</object-id><object-id xmlns:xlink="http://www.w3.org/1999/xlink" content-type="doi" xlink:type="simple">10.3897/BDJ.12.e141076.figure4a</object-id><label>Figure 4a.</label><caption><p><italic><tp:taxon-name><tp:taxon-name-part taxon-name-part-type="genus" reg="Gaurenoglaea">G.</tp:taxon-name-part><tp:taxon-name-part taxon-name-part-type="species" reg="medogensis">medogensis</tp:taxon-name-part></tp:taxon-name></italic> sp. nov., paratype, Xizang Autonomous Region, China (prep. GLMT0180m);</p></caption><graphic xmlns:xlink="http://www.w3.org/1999/xlink" xlink:href="bdj-12-e141076-g004_a.jpg" xlink:type="simple" position="float" orientation="portrait" id="oo_1165848.jpg"><uri content-type="original_file" xlink:type="simple">https://binary.pensoft.net/fig/1165848</uri></graphic></fig><fig id="F12208936" position="float" orientation="portrait"><object-id xmlns:xlink="http://www.w3.org/1999/xlink" content-type="arpha" xlink:type="simple">237F10C3-4F87-5C8A-8A5C-070DFB92158D</object-id><object-id xmlns:xlink="http://www.w3.org/1999/xlink" content-type="doi" xlink:type="simple">10.3897/BDJ.12.e141076.figure4b</object-id><label>Figure 4b.</label><caption><p><italic><tp:taxon-name><tp:taxon-name-part taxon-name-part-type="genus" reg="Gaurenoglaea">G.</tp:taxon-name-part><tp:taxon-name-part taxon-name-part-type="species" reg="medogensis">medogensis</tp:taxon-name-part></tp:taxon-name></italic> sp. nov., paratype, Xizang Autonomous Region, China (prep. GLMT0181m);</p></caption><graphic xmlns:xlink="http://www.w3.org/1999/xlink" xlink:href="bdj-12-e141076-g004_b.jpg" xlink:type="simple" position="float" orientation="portrait" id="oo_1165851.jpg"><uri content-type="original_file" xlink:type="simple">https://binary.pensoft.net/fig/1165851</uri></graphic></fig><fig id="F12208937" position="float" orientation="portrait"><object-id xmlns:xlink="http://www.w3.org/1999/xlink" content-type="arpha" xlink:type="simple">E00E156B-000E-54EF-AD43-9E8CB7963B6B</object-id><object-id xmlns:xlink="http://www.w3.org/1999/xlink" content-type="doi" xlink:type="simple">10.3897/BDJ.12.e141076.figure4c</object-id><label>Figure 4c.</label><caption><p><italic><tp:taxon-name><tp:taxon-name-part taxon-name-part-type="genus" reg="Gaurenoglaea">G.</tp:taxon-name-part><tp:taxon-name-part taxon-name-part-type="species" reg="medogensis">medogensis</tp:taxon-name-part></tp:taxon-name></italic> sp. nov., paratype, Xizang Autonomous Region, China (prep. GLMT0183m);</p></caption><graphic xmlns:xlink="http://www.w3.org/1999/xlink" xlink:href="bdj-12-e141076-g004_c.jpg" xlink:type="simple" position="float" orientation="portrait" id="oo_1165852.jpg"><uri content-type="original_file" xlink:type="simple">https://binary.pensoft.net/fig/1165852</uri></graphic></fig><fig id="F12208938" position="float" orientation="portrait"><object-id xmlns:xlink="http://www.w3.org/1999/xlink" content-type="arpha" xlink:type="simple">02D90493-61C3-5EFA-8607-02EA17781FB4</object-id><object-id xmlns:xlink="http://www.w3.org/1999/xlink" content-type="doi" xlink:type="simple">10.3897/BDJ.12.e141076.figure4d</object-id><label>Figure 4d.</label><caption><p><italic><tp:taxon-name><tp:taxon-name-part taxon-name-part-type="genus" reg="Gaurenoglaea">G.</tp:taxon-name-part><tp:taxon-name-part taxon-name-part-type="species" reg="misconspicua">misconspicua</tp:taxon-name-part></tp:taxon-name></italic>, holotype, Lao Cai, Vietnam (slide RL6613m);</p></caption><graphic xmlns:xlink="http://www.w3.org/1999/xlink" xlink:href="bdj-12-e141076-g004_d.jpg" xlink:type="simple" position="float" orientation="portrait" id="oo_1165874.jpg"><uri content-type="original_file" xlink:type="simple">https://binary.pensoft.net/fig/1165874</uri></graphic></fig><fig id="F12208939" position="float" orientation="portrait"><object-id xmlns:xlink="http://www.w3.org/1999/xlink" content-type="arpha" xlink:type="simple">6A69036C-90BA-578B-AC3E-30B90AFC3447</object-id><object-id xmlns:xlink="http://www.w3.org/1999/xlink" content-type="doi" xlink:type="simple">10.3897/BDJ.12.e141076.figure4e</object-id><label>Figure 4e.</label><caption><p><italic><tp:taxon-name><tp:taxon-name-part taxon-name-part-type="genus" reg="Gaurenoglaea">G.</tp:taxon-name-part><tp:taxon-name-part taxon-name-part-type="species" reg="alternata">alternata</tp:taxon-name-part></tp:taxon-name></italic>, holotype, W. Sichuan, China (slide RL8871m);</p></caption><graphic xmlns:xlink="http://www.w3.org/1999/xlink" xlink:href="bdj-12-e141076-g004_e.jpg" xlink:type="simple" position="float" orientation="portrait" id="oo_1165875.jpg"><uri content-type="original_file" xlink:type="simple">https://binary.pensoft.net/fig/1165875</uri></graphic></fig><fig id="F12208940" position="float" orientation="portrait"><object-id xmlns:xlink="http://www.w3.org/1999/xlink" content-type="arpha" xlink:type="simple">7460CD3D-745C-5EF4-A18B-07CFEB993700</object-id><object-id xmlns:xlink="http://www.w3.org/1999/xlink" content-type="doi" xlink:type="simple">10.3897/BDJ.12.e141076.figure4f</object-id><label>Figure 4f.</label><caption><p><italic><tp:taxon-name><tp:taxon-name-part taxon-name-part-type="genus" reg="Gaurenoglaea">G.</tp:taxon-name-part><tp:taxon-name-part taxon-name-part-type="species" reg="alternata">alternata</tp:taxon-name-part></tp:taxon-name></italic>, paratype, W. Sichuan, China (slide RL9985m).</p></caption><graphic xmlns:xlink="http://www.w3.org/1999/xlink" xlink:href="bdj-12-e141076-g004_f.jpg" xlink:type="simple" position="float" orientation="portrait" id="oo_1165876.jpg"><uri content-type="original_file" xlink:type="simple">https://binary.pensoft.net/fig/1165876</uri></graphic></fig></fig-group><fig id="F12208938" position="float" orientation="portrait"><object-id xmlns:xlink="http://www.w3.org/1999/xlink" content-type="arpha" xlink:type="simple">02D90493-61C3-5EFA-8607-02EA17781FB4</object-id><object-id xmlns:xlink="http://www.w3.org/1999/xlink" content-type="doi" xlink:type="simple">10.3897/BDJ.12.e141076.figure4d</object-id><label>Figure 4d.</label><caption><p><italic><tp:taxon-name><tp:taxon-name-part taxon-name-part-type="genus" reg="Gaurenoglaea">G.</tp:taxon-name-part><tp:taxon-name-part taxon-name-part-type="species" reg="misconspicua">misconspicua</tp:taxon-name-part></tp:taxon-name></italic>, holotype, Lao Cai, Vietnam (slide RL6613m);</p></caption><graphic xmlns:xlink="http://www.w3.org/1999/xlink" xlink:href="bdj-12-e141076-g004_d.jpg" xlink:type="simple" position="float" orientation="portrait" id="oo_1165874.jpg"><uri content-type="original_file" xlink:type="simple">https://binary.pensoft.net/fig/1165874</uri></graphic></fig><fig id="F12203222" position="float" orientation="portrait"><object-id xmlns:xlink="http://www.w3.org/1999/xlink" content-type="arpha" xlink:type="simple">A29E6B68-8001-562F-921F-1F24EA7810E6</object-id><object-id xmlns:xlink="http://www.w3.org/1999/xlink" content-type="doi" xlink:type="simple">10.3897/BDJ.12.e141076.figure7</object-id><label>Figure 7.</label><caption><p>Distribution map of the genus <italic><tp:taxon-name><tp:taxon-name-part taxon-name-part-type="genus" reg="Gaurenoglaea">Gaurenoglaea</tp:taxon-name-part></tp:taxon-name></italic> in the current study.</p></caption><graphic xmlns:xlink="http://www.w3.org/1999/xlink" xlink:href="bdj-12-e141076-g007.jpg" position="float" id="oo_1161273.jpg" orientation="portrait" xlink:type="simple"><uri content-type="original_file" xlink:type="simple">https://binary.pensoft.net/fig/1161273</uri></graphic></fig></tp:treatment-sec></tp:taxon-treatment>
