# Supplementary material for: A review of the genus Gaurenoglaea Ronkay, Ronkay, Gyulai & Hacker, 2010 (Lepidoptera, Noctuidae) with description of a new species from Xizang Autonomous Region, China
Source: Biodivers Data J. 2024 Dec 2;12:e141076. doi: 10.3897/BDJ.12.e141076 (PMC11629086; doi:10.3897/BDJ.12.e141076)
Supplement: XML Treatment for Gaurenoglaea alternata [file BDJ.12.e141076-treatment4.xml]

<!DOCTYPE tp:taxon-treatment
  PUBLIC "-//TaxonX//DTD Taxonomic Treatment Publishing DTD v0 20100105//EN" "tax-treatment-NSO.dtd">
<tp:taxon-treatment xmlns:tp="http://www.plazi.org/taxpub"><tp:treatment-meta><mixed-citation publication-type="journal"><person-group><name><surname>Guo</surname><given-names>Liang</given-names></name><name><surname>Yan</surname><given-names>Qian</given-names></name><name><surname>Wang</surname><given-names>Min</given-names></name><name><surname>Da</surname><given-names>Wa</given-names></name></person-group><article-title>A review of the genus <italic><tp:taxon-name><tp:taxon-name-part taxon-name-part-type="genus" reg="Gaurenoglaea">Gaurenoglaea</tp:taxon-name-part></tp:taxon-name></italic> Ronkay, Ronkay, Gyulai &amp; Hacker, 2010 (<tp:taxon-name><tp:taxon-name-part taxon-name-part-type="order">Lepidoptera</tp:taxon-name-part></tp:taxon-name>, <tp:taxon-name><tp:taxon-name-part taxon-name-part-type="family">Noctuidae</tp:taxon-name-part></tp:taxon-name>) with description of a new species from Xizang Autonomous Region, China</article-title><source>Biodivers Data J</source><day>02</day><month>12</month><year>2024</year><volume>12</volume><pub-id pub-id-type="doi">10.3897/BDJ.12.e141076</pub-id></mixed-citation></tp:treatment-meta><tp:nomenclature><tp:taxon-name>
            <object-id xmlns:xlink="http://www.w3.org/1999/xlink" content-type="arpha" xlink:type="simple">8404555C-E281-5A71-AFA6-CA4117379F4F</object-id>
            <tp:taxon-name-part taxon-name-part-type="genus">Gaurenoglaea</tp:taxon-name-part>
            <tp:taxon-name-part taxon-name-part-type="species">alternata</tp:taxon-name-part>
          </tp:taxon-name></tp:nomenclature><tp:treatment-sec sec-type="materials"><title>Materials</title><list list-type="alpha-lower" list-content="occurrences"><list-item><p><bold>Type status:</bold> <named-content xmlns:xlink="http://www.w3.org/1999/xlink" content-type="dwc:typeStatus" xlink:type="simple">Holotype</named-content>. <bold>Occurrence:</bold> recordedBy: <named-content xmlns:xlink="http://www.w3.org/1999/xlink" content-type="dwc:recordedBy" xlink:type="simple">local collecter</named-content>; sex: <named-content xmlns:xlink="http://www.w3.org/1999/xlink" content-type="dwc:sex" xlink:type="simple">male</named-content>; occurrenceID: <named-content xmlns:xlink="http://www.w3.org/1999/xlink" content-type="dwc:occurrenceID" xlink:type="simple">D1FEFD17-B5EF-5828-B38D-058E84300C9F</named-content>; <bold>Taxon:</bold> namePublishedIn: <named-content xmlns:xlink="http://www.w3.org/1999/xlink" content-type="dwc:namePublishedIn" xlink:type="simple">Ronkay G., Ronkay L., Gyulai P., Hacker H. 2010. <italic><tp:taxon-name><tp:taxon-name-part taxon-name-part-type="genus" reg="Esperiana">Esperiana</tp:taxon-name-part></tp:taxon-name></italic>, 15: 281. fig. 66 (male genitalia), pl. 53, fig. 3 (adult)</named-content>; <bold>Location:</bold> country: <named-content xmlns:xlink="http://www.w3.org/1999/xlink" content-type="dwc:country" xlink:type="simple">China</named-content>; stateProvince: <named-content xmlns:xlink="http://www.w3.org/1999/xlink" content-type="dwc:stateProvince" xlink:type="simple">Sichuan</named-content>; locality: <named-content xmlns:xlink="http://www.w3.org/1999/xlink" content-type="dwc:locality" xlink:type="simple">Volong Reserve, Siguliang Shan</named-content>; verbatimLatitude: <named-content xmlns:xlink="http://www.w3.org/1999/xlink" content-type="dwc:verbatimLatitude" xlink:type="simple">31°09′ N</named-content>; verbatimLongitude: <named-content xmlns:xlink="http://www.w3.org/1999/xlink" content-type="dwc:verbatimLongitude" xlink:type="simple">103°20′ E</named-content>; <bold>Event:</bold> year: <named-content xmlns:xlink="http://www.w3.org/1999/xlink" content-type="dwc:year" xlink:type="simple">2004</named-content>; month: <named-content xmlns:xlink="http://www.w3.org/1999/xlink" content-type="dwc:month" xlink:type="simple">12</named-content>; day: <named-content xmlns:xlink="http://www.w3.org/1999/xlink" content-type="dwc:day" xlink:type="simple">1-31</named-content>; <bold>Record Level:</bold> institutionCode: <named-content xmlns:xlink="http://www.w3.org/1999/xlink" content-type="dwc:institutionCode" xlink:type="simple">PGM</named-content></p></list-item><list-item><p><bold>Type status:</bold> <named-content xmlns:xlink="http://www.w3.org/1999/xlink" content-type="dwc:typeStatus" xlink:type="simple">Paratype</named-content>. <bold>Occurrence:</bold> recordedBy: <named-content xmlns:xlink="http://www.w3.org/1999/xlink" content-type="dwc:recordedBy" xlink:type="simple">Floriani &amp; Saldaitis</named-content>; sex: <named-content xmlns:xlink="http://www.w3.org/1999/xlink" content-type="dwc:sex" xlink:type="simple">2males, 1female</named-content>; occurrenceID: <named-content xmlns:xlink="http://www.w3.org/1999/xlink" content-type="dwc:occurrenceID" xlink:type="simple">EFBBEA4E-3E1E-54A0-9512-B7DCE1661D09</named-content>; <bold>Taxon:</bold> namePublishedIn: <named-content xmlns:xlink="http://www.w3.org/1999/xlink" content-type="dwc:namePublishedIn" xlink:type="simple">Ronkay G., Ronkay L., Gyulai P., Hacker H. 2010. <italic><tp:taxon-name><tp:taxon-name-part taxon-name-part-type="genus" reg="Esperiana">Esperiana</tp:taxon-name-part></tp:taxon-name></italic>, 15: 281. fig. 66 (genitalia), pl. 53, fig. 3 (adult)</named-content>; <bold>Location:</bold> country: <named-content xmlns:xlink="http://www.w3.org/1999/xlink" content-type="dwc:country" xlink:type="simple">China</named-content>; stateProvince: <named-content xmlns:xlink="http://www.w3.org/1999/xlink" content-type="dwc:stateProvince" xlink:type="simple">Sichuan</named-content>; locality: <named-content xmlns:xlink="http://www.w3.org/1999/xlink" content-type="dwc:locality" xlink:type="simple">road Ya'an-Kangding, Erlang Shan Mt.</named-content>; verbatimElevation: <named-content xmlns:xlink="http://www.w3.org/1999/xlink" content-type="dwc:verbatimElevation" xlink:type="simple">2100 m</named-content>; verbatimLatitude: <named-content xmlns:xlink="http://www.w3.org/1999/xlink" content-type="dwc:verbatimLatitude" xlink:type="simple">29°51′ N</named-content>; verbatimLongitude: <named-content xmlns:xlink="http://www.w3.org/1999/xlink" content-type="dwc:verbatimLongitude" xlink:type="simple">102°18′ E</named-content>; <bold>Event:</bold> year: <named-content xmlns:xlink="http://www.w3.org/1999/xlink" content-type="dwc:year" xlink:type="simple">2009</named-content>; month: <named-content xmlns:xlink="http://www.w3.org/1999/xlink" content-type="dwc:month" xlink:type="simple">10</named-content>; day: <named-content xmlns:xlink="http://www.w3.org/1999/xlink" content-type="dwc:day" xlink:type="simple">11</named-content>; <bold>Record Level:</bold> institutionCode: <named-content xmlns:xlink="http://www.w3.org/1999/xlink" content-type="dwc:institutionCode" xlink:type="simple">HNHM</named-content></p></list-item><list-item><p><bold>Type status:</bold> <named-content xmlns:xlink="http://www.w3.org/1999/xlink" content-type="dwc:typeStatus" xlink:type="simple">Other material</named-content>. <bold>Occurrence:</bold> sex: <named-content xmlns:xlink="http://www.w3.org/1999/xlink" content-type="dwc:sex" xlink:type="simple">2 males</named-content>; occurrenceID: <named-content xmlns:xlink="http://www.w3.org/1999/xlink" content-type="dwc:occurrenceID" xlink:type="simple">14A326CF-08D4-50CE-9456-ABC15D026A74</named-content>; <bold>Location:</bold> country: <named-content xmlns:xlink="http://www.w3.org/1999/xlink" content-type="dwc:country" xlink:type="simple">China</named-content>; stateProvince: <named-content xmlns:xlink="http://www.w3.org/1999/xlink" content-type="dwc:stateProvince" xlink:type="simple">Sichuan</named-content>; <bold>Record Level:</bold> institutionCode: <named-content xmlns:xlink="http://www.w3.org/1999/xlink" content-type="dwc:institutionCode" xlink:type="simple">PGM</named-content></p></list-item></list></tp:treatment-sec><tp:treatment-sec sec-type="Diagnosis"><title>Diagnosis</title><p>This species (Fig. <xref ref-type="fig" rid="F12208900">3</xref>) is similar in appearance to two other <italic><tp:taxon-name><tp:taxon-name-part taxon-name-part-type="genus" reg="Gaurenoglaea">Gaurenoglaea</tp:taxon-name-part></tp:taxon-name></italic> species. It can be identified by the forewing cilia of the outer margin. The cilia are not truly chequered, the ochreous parts of the cilia are crescent-shaped and they connect in a wavy line. Regarding the aedeagus (Fig. <xref ref-type="fig" rid="F12208921">4</xref><xref ref-type="fig" rid="F12208939">e</xref>, <xref ref-type="fig" rid="F12208940">f</xref>), the ventral carinal bar is more developed than <italic><tp:taxon-name><tp:taxon-name-part taxon-name-part-type="genus" reg="Gaurenoglaea">G.</tp:taxon-name-part><tp:taxon-name-part taxon-name-part-type="species" reg="misconspicua">misconspicua</tp:taxon-name-part></tp:taxon-name></italic>, but inferior to <italic><tp:taxon-name><tp:taxon-name-part taxon-name-part-type="genus" reg="Gaurenoglaea">G.</tp:taxon-name-part><tp:taxon-name-part taxon-name-part-type="species" reg="medogensis">medogensis</tp:taxon-name-part></tp:taxon-name></italic>, while the ventro-lateral plate is the most developed.</p></tp:treatment-sec><tp:treatment-sec sec-type="Distribution"><title>Distribution</title><p>This species is known from two localities in west of Sichuan (Mount Siguniang and Mount Erlang), China (Fig. <xref ref-type="fig" rid="F12203222">7</xref>).</p></tp:treatment-sec><tp:treatment-sec sec-type="Notes"><title>Notes</title><p>There is some evidence suggesting that some specimens produced in Sichuan that were once identified as <italic><tp:taxon-name><tp:taxon-name-part taxon-name-part-type="genus" reg="Gaurenoglaea">G.</tp:taxon-name-part><tp:taxon-name-part taxon-name-part-type="species" reg="alternata">alternata</tp:taxon-name-part></tp:taxon-name></italic> are actually <italic><tp:taxon-name><tp:taxon-name-part taxon-name-part-type="genus" reg="Gaurenoglaea">G.</tp:taxon-name-part><tp:taxon-name-part taxon-name-part-type="species" reg="medogensis">medogensis</tp:taxon-name-part></tp:taxon-name></italic> and we need more specimens from Sichuan to confirm this.</p></tp:treatment-sec><tp:treatment-sec><!--Section generated to contain objects referenced in tp:taxon-treatment.--><fig-group id="F12208900" position="float" orientation="portrait"><caption><p>Adults of <italic><tp:taxon-name><tp:taxon-name-part taxon-name-part-type="genus" reg="Gaurenoglaea">Gaurenoglaea</tp:taxon-name-part><tp:taxon-name-part taxon-name-part-type="species" reg="alternata">alternata</tp:taxon-name-part></tp:taxon-name></italic>:</p></caption><fig id="F12208905" position="float" orientation="portrait"><object-id xmlns:xlink="http://www.w3.org/1999/xlink" content-type="arpha" xlink:type="simple">22484C1E-1DE3-5E08-AB3D-EB6E2D67D264</object-id><object-id xmlns:xlink="http://www.w3.org/1999/xlink" content-type="doi" xlink:type="simple">10.3897/BDJ.12.e141076.figure3a</object-id><label>Figure 3a.</label><caption><p>male, paratype, W. Sichuan, China (coll. HNHM);</p></caption><graphic xmlns:xlink="http://www.w3.org/1999/xlink" xlink:href="bdj-12-e141076-g003_a.jpg" xlink:type="simple" position="float" orientation="portrait" id="oo_1165839.jpg"><uri content-type="original_file" xlink:type="simple">https://binary.pensoft.net/fig/1165839</uri></graphic></fig><fig id="F12208906" position="float" orientation="portrait"><object-id xmlns:xlink="http://www.w3.org/1999/xlink" content-type="arpha" xlink:type="simple">40A80309-B10E-51ED-9FD9-E7154B1B417E</object-id><object-id xmlns:xlink="http://www.w3.org/1999/xlink" content-type="doi" xlink:type="simple">10.3897/BDJ.12.e141076.figure3b</object-id><label>Figure 3b.</label><graphic xmlns:xlink="http://www.w3.org/1999/xlink" xlink:href="bdj-12-e141076-g003_b.jpg" xlink:type="simple" position="float" orientation="portrait" id="oo_1165840.jpg"><uri content-type="original_file" xlink:type="simple">https://binary.pensoft.net/fig/1165840</uri></graphic></fig><fig id="F12208907" position="float" orientation="portrait"><object-id xmlns:xlink="http://www.w3.org/1999/xlink" content-type="arpha" xlink:type="simple">14FE2876-73A1-5DD3-AF4A-2D9DCEA9F7E1</object-id><object-id xmlns:xlink="http://www.w3.org/1999/xlink" content-type="doi" xlink:type="simple">10.3897/BDJ.12.e141076.figure3c</object-id><label>Figure 3c.</label><caption><p>female, paratype, W. Sichuan, China (coll. HNHM).</p></caption><graphic xmlns:xlink="http://www.w3.org/1999/xlink" xlink:href="bdj-12-e141076-g003_c.jpg" xlink:type="simple" position="float" orientation="portrait" id="oo_1165841.jpg"><uri content-type="original_file" xlink:type="simple">https://binary.pensoft.net/fig/1165841</uri></graphic></fig></fig-group><fig-group id="F12208921" position="float" orientation="portrait"><caption><p>Male genitalia of <italic><tp:taxon-name><tp:taxon-name-part taxon-name-part-type="genus" reg="Gaurenoglaea">Gaurenoglaea</tp:taxon-name-part></tp:taxon-name></italic> spp.:</p></caption><fig id="F12208935" position="float" orientation="portrait"><object-id xmlns:xlink="http://www.w3.org/1999/xlink" content-type="arpha" xlink:type="simple">843EB16A-11A5-523F-B64B-899EDF783111</object-id><object-id xmlns:xlink="http://www.w3.org/1999/xlink" content-type="doi" xlink:type="simple">10.3897/BDJ.12.e141076.figure4a</object-id><label>Figure 4a.</label><caption><p><italic><tp:taxon-name><tp:taxon-name-part taxon-name-part-type="genus" reg="Gaurenoglaea">G.</tp:taxon-name-part><tp:taxon-name-part taxon-name-part-type="species" reg="medogensis">medogensis</tp:taxon-name-part></tp:taxon-name></italic> sp. nov., paratype, Xizang Autonomous Region, China (prep. GLMT0180m);</p></caption><graphic xmlns:xlink="http://www.w3.org/1999/xlink" xlink:href="bdj-12-e141076-g004_a.jpg" xlink:type="simple" position="float" orientation="portrait" id="oo_1165848.jpg"><uri content-type="original_file" xlink:type="simple">https://binary.pensoft.net/fig/1165848</uri></graphic></fig><fig id="F12208936" position="float" orientation="portrait"><object-id xmlns:xlink="http://www.w3.org/1999/xlink" content-type="arpha" xlink:type="simple">237F10C3-4F87-5C8A-8A5C-070DFB92158D</object-id><object-id xmlns:xlink="http://www.w3.org/1999/xlink" content-type="doi" xlink:type="simple">10.3897/BDJ.12.e141076.figure4b</object-id><label>Figure 4b.</label><caption><p><italic><tp:taxon-name><tp:taxon-name-part taxon-name-part-type="genus" reg="Gaurenoglaea">G.</tp:taxon-name-part><tp:taxon-name-part taxon-name-part-type="species" reg="medogensis">medogensis</tp:taxon-name-part></tp:taxon-name></italic> sp. nov., paratype, Xizang Autonomous Region, China (prep. GLMT0181m);</p></caption><graphic xmlns:xlink="http://www.w3.org/1999/xlink" xlink:href="bdj-12-e141076-g004_b.jpg" xlink:type="simple" position="float" orientation="portrait" id="oo_1165851.jpg"><uri content-type="original_file" xlink:type="simple">https://binary.pensoft.net/fig/1165851</uri></graphic></fig><fig id="F12208937" position="float" orientation="portrait"><object-id xmlns:xlink="http://www.w3.org/1999/xlink" content-type="arpha" xlink:type="simple">E00E156B-000E-54EF-AD43-9E8CB7963B6B</object-id><object-id xmlns:xlink="http://www.w3.org/1999/xlink" content-type="doi" xlink:type="simple">10.3897/BDJ.12.e141076.figure4c</object-id><label>Figure 4c.</label><caption><p><italic><tp:taxon-name><tp:taxon-name-part taxon-name-part-type="genus" reg="Gaurenoglaea">G.</tp:taxon-name-part><tp:taxon-name-part taxon-name-part-type="species" reg="medogensis">medogensis</tp:taxon-name-part></tp:taxon-name></italic> sp. nov., paratype, Xizang Autonomous Region, China (prep. GLMT0183m);</p></caption><graphic xmlns:xlink="http://www.w3.org/1999/xlink" xlink:href="bdj-12-e141076-g004_c.jpg" xlink:type="simple" position="float" orientation="portrait" id="oo_1165852.jpg"><uri content-type="original_file" xlink:type="simple">https://binary.pensoft.net/fig/1165852</uri></graphic></fig><fig id="F12208938" position="float" orientation="portrait"><object-id xmlns:xlink="http://www.w3.org/1999/xlink" content-type="arpha" xlink:type="simple">02D90493-61C3-5EFA-8607-02EA17781FB4</object-id><object-id xmlns:xlink="http://www.w3.org/1999/xlink" content-type="doi" xlink:type="simple">10.3897/BDJ.12.e141076.figure4d</object-id><label>Figure 4d.</label><caption><p><italic><tp:taxon-name><tp:taxon-name-part taxon-name-part-type="genus" reg="Gaurenoglaea">G.</tp:taxon-name-part><tp:taxon-name-part taxon-name-part-type="species" reg="misconspicua">misconspicua</tp:taxon-name-part></tp:taxon-name></italic>, holotype, Lao Cai, Vietnam (slide RL6613m);</p></caption><graphic xmlns:xlink="http://www.w3.org/1999/xlink" xlink:href="bdj-12-e141076-g004_d.jpg" xlink:type="simple" position="float" orientation="portrait" id="oo_1165874.jpg"><uri content-type="original_file" xlink:type="simple">https://binary.pensoft.net/fig/1165874</uri></graphic></fig><fig id="F12208939" position="float" orientation="portrait"><object-id xmlns:xlink="http://www.w3.org/1999/xlink" content-type="arpha" xlink:type="simple">6A69036C-90BA-578B-AC3E-30B90AFC3447</object-id><object-id xmlns:xlink="http://www.w3.org/1999/xlink" content-type="doi" xlink:type="simple">10.3897/BDJ.12.e141076.figure4e</object-id><label>Figure 4e.</label><caption><p><italic><tp:taxon-name><tp:taxon-name-part taxon-name-part-type="genus" reg="Gaurenoglaea">G.</tp:taxon-name-part><tp:taxon-name-part taxon-name-part-type="species" reg="alternata">alternata</tp:taxon-name-part></tp:taxon-name></italic>, holotype, W. Sichuan, China (slide RL8871m);</p></caption><graphic xmlns:xlink="http://www.w3.org/1999/xlink" xlink:href="bdj-12-e141076-g004_e.jpg" xlink:type="simple" position="float" orientation="portrait" id="oo_1165875.jpg"><uri content-type="original_file" xlink:type="simple">https://binary.pensoft.net/fig/1165875</uri></graphic></fig><fig id="F12208940" position="float" orientation="portrait"><object-id xmlns:xlink="http://www.w3.org/1999/xlink" content-type="arpha" xlink:type="simple">7460CD3D-745C-5EF4-A18B-07CFEB993700</object-id><object-id xmlns:xlink="http://www.w3.org/1999/xlink" content-type="doi" xlink:type="simple">10.3897/BDJ.12.e141076.figure4f</object-id><label>Figure 4f.</label><caption><p><italic><tp:taxon-name><tp:taxon-name-part taxon-name-part-type="genus" reg="Gaurenoglaea">G.</tp:taxon-name-part><tp:taxon-name-part taxon-name-part-type="species" reg="alternata">alternata</tp:taxon-name-part></tp:taxon-name></italic>, paratype, W. Sichuan, China (slide RL9985m).</p></caption><graphic xmlns:xlink="http://www.w3.org/1999/xlink" xlink:href="bdj-12-e141076-g004_f.jpg" xlink:type="simple" position="float" orientation="portrait" id="oo_1165876.jpg"><uri content-type="original_file" xlink:type="simple">https://binary.pensoft.net/fig/1165876</uri></graphic></fig></fig-group><fig id="F12208939" position="float" orientation="portrait"><object-id xmlns:xlink="http://www.w3.org/1999/xlink" content-type="arpha" xlink:type="simple">6A69036C-90BA-578B-AC3E-30B90AFC3447</object-id><object-id xmlns:xlink="http://www.w3.org/1999/xlink" content-type="doi" xlink:type="simple">10.3897/BDJ.12.e141076.figure4e</object-id><label>Figure 4e.</label><caption><p><italic><tp:taxon-name><tp:taxon-name-part taxon-name-part-type="genus" reg="Gaurenoglaea">G.</tp:taxon-name-part><tp:taxon-name-part taxon-name-part-type="species" reg="alternata">alternata</tp:taxon-name-part></tp:taxon-name></italic>, holotype, W. Sichuan, China (slide RL8871m);</p></caption><graphic xmlns:xlink="http://www.w3.org/1999/xlink" xlink:href="bdj-12-e141076-g004_e.jpg" xlink:type="simple" position="float" orientation="portrait" id="oo_1165875.jpg"><uri content-type="original_file" xlink:type="simple">https://binary.pensoft.net/fig/1165875</uri></graphic></fig><fig id="F12208940" position="float" orientation="portrait"><object-id xmlns:xlink="http://www.w3.org/1999/xlink" content-type="arpha" xlink:type="simple">7460CD3D-745C-5EF4-A18B-07CFEB993700</object-id><object-id xmlns:xlink="http://www.w3.org/1999/xlink" content-type="doi" xlink:type="simple">10.3897/BDJ.12.e141076.figure4f</object-id><label>Figure 4f.</label><caption><p><italic><tp:taxon-name><tp:taxon-name-part taxon-name-part-type="genus" reg="Gaurenoglaea">G.</tp:taxon-name-part><tp:taxon-name-part taxon-name-part-type="species" reg="alternata">alternata</tp:taxon-name-part></tp:taxon-name></italic>, paratype, W. Sichuan, China (slide RL9985m).</p></caption><graphic xmlns:xlink="http://www.w3.org/1999/xlink" xlink:href="bdj-12-e141076-g004_f.jpg" xlink:type="simple" position="float" orientation="portrait" id="oo_1165876.jpg"><uri content-type="original_file" xlink:type="simple">https://binary.pensoft.net/fig/1165876</uri></graphic></fig><fig id="F12203222" position="float" orientation="portrait"><object-id xmlns:xlink="http://www.w3.org/1999/xlink" content-type="arpha" xlink:type="simple">A29E6B68-8001-562F-921F-1F24EA7810E6</object-id><object-id xmlns:xlink="http://www.w3.org/1999/xlink" content-type="doi" xlink:type="simple">10.3897/BDJ.12.e141076.figure7</object-id><label>Figure 7.</label><caption><p>Distribution map of the genus <italic><tp:taxon-name><tp:taxon-name-part taxon-name-part-type="genus" reg="Gaurenoglaea">Gaurenoglaea</tp:taxon-name-part></tp:taxon-name></italic> in the current study.</p></caption><graphic xmlns:xlink="http://www.w3.org/1999/xlink" xlink:href="bdj-12-e141076-g007.jpg" position="float" id="oo_1161273.jpg" orientation="portrait" xlink:type="simple"><uri content-type="original_file" xlink:type="simple">https://binary.pensoft.net/fig/1161273</uri></graphic></fig></tp:treatment-sec></tp:taxon-treatment>
